# Supplementary material for: HBO1 catalyzes lysine lactylation and mediates histone H3K9la to regulate gene transcription
Source: Nat Commun. 2024 Apr 26;15:3561. doi: 10.1038/s41467-024-47900-6 (PMC11053077; doi:10.1038/s41467-024-47900-6)
Supplement: Supplementary file 4 — Supplementary Data 1 [file 41467_2024_47900_MOESM4_ESM.xlsx]

## Sheet: Sheet1
Supplementary Data 1: The data of ITC experiments.
Filename	Temperature (°C)	Bin	[Syr] (M)	[Cell] (M)	Ligand in Cell	Control Type	N (sites)	KD (M)	∆H (kcal/mol)	∆G (kcal/mol)	-T∆S (kcal/mol)	Offset (kcal/mol)	Red. Chi-Sqr. (kcal/mol)²	Competitive Unknown	Compete N (sites)	Compete KD (M)	Compete ∆H (kcal/mol)	[Weak] (M)	Avg. Inj. Heat (μcal)	St. Dev. Inj. Heat (μcal)
KAT7-acCoA	25.1	Binding	0.001	2.5e-05	No	Fitted Offset	1.13	1.19e-06	-7.53	-33.9	-26.3	6.16	0.357	N/A	N/A	N/A	N/A	N/A	N/A	N/A
KAT7-lacoA	25.1	Binding	0.0005	5e-05	No	Fitted Offset	0.3	5.21e-07	7.9	-35.9	-43.8	21.6	1.31	N/A	N/A	N/A	N/A	N/A	N/A	N/A
