# Supplementary material for: HBO1 catalyzes lysine lactylation and mediates histone H3K9la to regulate gene transcription
Source: Nat Commun. 2024 Apr 26;15:3561. doi: 10.1038/s41467-024-47900-6 (PMC11053077; doi:10.1038/s41467-024-47900-6)
Supplement: Supplementary file 5 — Supplementary Data 2 [file 41467_2024_47900_MOESM5_ESM.xlsx]

## Sheet: Sheet1
Supplementary Data 2: The quantification result of lactylated proteomes with WT HeLa and HBO1-KO HeLa.
Proteins	Positions within proteins	Protein names	Gene names	Score	Lactylation Probabilities	Lactylation Score diffs	Position in peptide	Mass error [ppm]	PEP	Ratio H/L	Intensity	Intensity L	Intensity H	protein ratio	nomolized ratio (H/L)	1/nomolized ratio (L/H)
Q96A08	7	Histone H2B type 1-A	HIST1H2BA	176.78	PEVSSK(1)GATISK	PEVSSK(82.08)GATISK(-82.08)	6	-0.50022	0.000323487	3.692	1931400	414610	1516700	0.8065	4.57781	0.218445
P10412	159	Histone H1.4	HIST1H1E	104.82	AK(0.998)K(0.002)PAAAAGAK	AK(26.48)K(-26.48)PAAAAGAK(-102.77)	2	0.58026	0.00260273	1.6833	3255000	1204300	2050700	0.37852	4.44706	0.224868
P10412	17	Histone H1.4	HIST1H1E	80.142	SETAPAAPAAPAPAEK(0.714)TPVK(0.286)	SETAPAAPAAPAPAEK(3.97)TPVK(-3.97)	16	0.11343	4.77178e-05	1.6283	4062600	1611000	2451500	0.37852	4.30175	0.232463
Q15738	191	Sterol-4-alpha-carboxylate 3-dehydrogenase, decarboxylating	NSDHL	53.001	ILQERAVLGANDPEK(1)	ILQERAVLGANDPEK(53)	15	-1.1268	0.0484033	2.9534	4166700	959040	3207700	0.85099	3.47055	0.288139
P10412	97;100;98;97;100	Histone H1.4;Histone H1.5;Histone H1.3;Histone H1.2;Histone H1.1	HIST1H1E;HIST1H1B;HIST1H1D;HIST1H1C;HIST1H1A	131.69	GTLVQTK(1)GTGASGSFK	GTLVQTK(74.67)GTGASGSFK(-74.67)	7	-0.60479	0.000578771	1.2983	5470600	2441500	3029000	0.37852	3.42994	0.29155
Q8NC51	102	Plasminogen activator inhibitor 1 RNA-binding protein	SERBP1	106.42	EETQPPVALK(0.899)K(0.101)	EETQPPVALK(9.48)K(-9.48)	10	-0.48971	0.0410553	2.3582	3587600	1069800	2517800	0.69742	3.38132	0.295743
P10412	106;109;107;106;109	Histone H1.4;Histone H1.5;Histone H1.3;Histone H1.2;Histone H1.1	HIST1H1E;HIST1H1B;HIST1H1D;HIST1H1C;HIST1H1A	209.6	GTGASGSFK(0.999)LNK(0.001)	GTGASGSFK(30.23)LNK(-30.23)	9	-0.30992	2.08164e-10	1.2583	4794700	1992200	2802500	0.37852	3.32426	0.300819
P10412	90;93;91;90;93	Histone H1.4;Histone H1.5;Histone H1.3;Histone H1.2;Histone H1.1	HIST1H1E;HIST1H1B;HIST1H1D;HIST1H1C;HIST1H1A	133.89	SLVSK(1)GTLVQTK	SLVSK(85.47)GTLVQTK(-85.47)	5	0.63997	0.0432979	1.2014	6048600	2608700	3439900	0.37852	3.17394	0.315066
P10412	46;47;46	Histone H1.4;Histone H1.3;Histone H1.2	HIST1H1E;HIST1H1D;HIST1H1C	93.92	KASGPPVSELITK(1)AVAASK	K(-75.86)ASGPPVSELITK(38.65)AVAASK(-38.65)	13	-0.75286	1.15631e-05	1.1457	6634000	3087800	3546300	0.37852	3.02679	0.330383
Q8NC51	346	Plasminogen activator inhibitor 1 RNA-binding protein	SERBP1	60.034	K(1)PANDITSQLEINFGDLGR	K(60.03)PANDITSQLEINFGDLGR	1	-0.95496	0.00205961	2.0776	811310	295400	515910	0.69742	2.97898	0.335685
Q9BUJ2	172	Heterogeneous nuclear ribonucleoprotein U-like protein 1	HNRNPUL1	103.56	K(1)RPYEENR	K(103.56)RPYEENR	1	-0.22663	0.0110767	2.1185	834610	261180	573420	0.84328	2.51221	0.398055
P16402	17	Histone H1.3	HIST1H1D	80.382	SETAPLAPTIPAPAEK(0.719)TPVK(0.281)	SETAPLAPTIPAPAEK(4.08)TPVK(-4.08)	16	-0.11391	4.22754e-05	1.8873	4487100	1636600	2850500	0.77253	2.44301	0.409331
Q92945	87	Far upstream element-binding protein 2	KHSRP	151.06	QIAAK(1)IGGDAATTVNNSTPDFGFGGQKR	QIAAK(131.6)IGGDAATTVNNSTPDFGFGGQK(-131.6)R	5	-0.15454	3.58215e-17	1.9381	32623000	11822000	20800000	0.8254	2.34807	0.425881
P17096	31	High mobility group protein HMG-I/HMG-Y	HMGA1	138.07	K(1)QPPVSPGTALVGSQK	K(130.87)QPPVSPGTALVGSQK(-130.87)	1	0.062841	4.94112e-05	1.7908	273220000	100560000	172660000	0.76776	2.3325	0.428725
P05114	5	Non-histone chromosomal protein HMG-14	HMGN1	198.87	K(1)VSSAEGAAKEEPK	K(167.65)VSSAEGAAK(-167.65)EEPK(-197.55)	1	-0.43993	8.94055e-09	1.6859	36264000	14136000	22128000	0.74473	2.26377	0.44174
O95218	54	Zinc finger Ran-binding domain-containing protein 2	ZRANB2	145.99	AGGTEIGK(1)TLAEK	AGGTEIGK(46.3)TLAEK(-46.3)	8	-0.18249	0.0128146	1.9471	4065400	1230600	2834800	0.86252	2.25745	0.442977
O75691	2760	Small subunit processome component 20 homolog	UTP20	60.518	K(1)IEFLRPGYK	K(60.52)IEFLRPGYK(-60.52)	1	0.91781	0.0389593	2.4599	865150	266750	598400	1.1368	2.16388	0.462133
Q99729	215	Heterogeneous nuclear ribonucleoprotein A/B	HNRNPAB	95.523	K(1)FHTVSGSK	K(93.83)FHTVSGSK(-93.83)	1	-0.17723	0.00848803	1.3325	9237400	3922700	5314800	0.62578	2.12934	0.469629
P56270	277;172	Myc-associated zinc finger protein;Vascular endothelial zinc finger 1	MAZ;VEZF1	82.417	K(1)NHACEMCGK	K(82.42)NHACEMCGK(-82.42)	1	-1.6828	0.0084359	1.9914	1368400	466730	901620	0.94954	2.09723	0.47682
P62851	43	40S ribosomal protein S25	RPS25	147.74	DK(1)LNNLVLFDK	DK(134.3)LNNLVLFDK(-134.3)	2	0.32731	0.0146247	1.3503	25098000	10886000	14212000	0.64501	2.09346	0.477679
Q9H444	17	Charged multivesicular body protein 4b	CHMP4B	120.57	AGK(1)GGPTPQEAIQR	AGK(120.57)GGPTPQEAIQR	3	-0.33753	0.0159839	1.183	5544900	2550400	2994500	0.58654	2.01691	0.495807
P28838	455	Cytosol aminopeptidase	LAP3	99.238	QVVDCQLADVNNIGK(1)YR	QVVDCQLADVNNIGK(99.24)YR	15	-0.80866	0.000255562	1.8921	10163000	3228200	6934300	0.95613	1.97892	0.505327
Q09666	1652	Neuroblast differentiation-associated protein AHNAK	AHNAK	92.265	APK(1)ISMPDVDLHLK	APK(91.61)ISMPDVDLHLK(-91.61)	3	-0.66846	0.00144432	2.3125	11503000	4519600	6983700	1.1867	1.94868	0.513168
Q9Y2V2	74	Calcium-regulated heat stable protein 1	CARHSP1	66.381	SK(1)GHGFITPADGGPDIFLHISDVEGEYVPVEGDEVTYK	SK(66.38)GHGFITPADGGPDIFLHISDVEGEYVPVEGDEVTYK(-66.38)	2	-0.046161	2.40898e-05	0.8816	61449000	33332000	28117000	0.45859	1.92241	0.520179
Q14320	5	Protein FAM50A	FAM50A	100.88	AQYK(1)GAASEAGR	AQYK(96.01)GAASEAGR	4	-0.065158	0.000646925	1.2346	18275000	8176800	10098000	0.64401	1.91705	0.521635
O75475	189	PC4 and SFRS1-interacting protein	PSIP1	136.57	PAATEVK(1)IPK	PAATEVK(35.02)IPK(-35.02)	7	0.46194	0.0254272	2.2084	1059400	310030	749360	1.1694	1.88849	0.529524
Q5T8P6	505	RNA-binding protein 26	RBM26	133.91	TIGSGEPGVPTK(0.36)K(0.64)	TIGSGEPGVPTK(-2.49)K(2.49)	13	-0.30136	0.0106017	1.7883	5278200	1974700	3303500	0.96533	1.85253	0.539803
Q8N201	79	Integrator complex subunit 1	INTS1	99.86	DAAAALSSASALTGLTK(0.409)RPK(0.591)	DAAAALSSASALTGLTK(-1.59)RPK(1.59)	20	0.92099	4.47564e-06	1.5755	3247800	1570300	1677500	0.85374	1.84541	0.541885
O60869	25	Endothelial differentiation-related factor 1	EDF1	193.1	SK(1)QAILAAQR	SK(177.91)QAILAAQR	2	0.65531	9.94998e-06	1.1639	75058000	35258000	39800000	0.63394	1.83598	0.544669
Q96AE4	44	Far upstream element-binding protein 1	FUBP1	161.2	QIAAK(1)IGGDAGTSLNSNDYGYGGQK	QIAAK(139.65)IGGDAGTSLNSNDYGYGGQK(-139.65)	5	-0.37884	8.65636e-18	1.1678	24684000	10820000	13864000	0.64459	1.81169	0.55197
Q92945	71	Far upstream element-binding protein 2	KHSRP	213.03	K(1)DAFADAVQR	K(121.8)DAFADAVQR	1	-0.23281	5.13901e-16	1.4891	45635000	21300000	24335000	0.8254	1.80409	0.554295
Q9Y2W1	551	Thyroid hormone receptor-associated protein 3	THRAP3	70.165	DK(0.001)LGAK(0.999)GDFPTGK	DK(-30.2)LGAK(30.2)GDFPTGK(-61.17)	6	2.5201	0.0117642	1.9025	3977900	1198900	2779000	1.0579	1.79837	0.556058
O76021	385	Ribosomal L1 domain-containing protein 1	RSL1D1	125.75	VEIQK(1)HATGK	VEIQK(46.6)HATGK(-46.6)	5	-1.0539	0.00165809	2.3221	2026700	558680	1468100	1.295	1.79313	0.557685
O95218	46	Zinc finger Ran-binding domain-containing protein 2	ZRANB2	78.655	MMK(1)AGGTEIGK	MMK(59.38)AGGTEIGK(-59.38)	3	-0.30677	0.0452069	1.5313	3268900	1230400	2038500	0.86252	1.77538	0.56326
Q86V81	86	THO complex subunit 4	ALYREF	103.75	QLPDK(1)WQHDLFDSGFGGGAGVETGGK	QLPDK(88.07)WQHDLFDSGFGGGAGVETGGK(-88.07)	5	-0.1868	4.67525e-08	1.6856	20084000	7449200	12635000	0.95694	1.76145	0.567715
Q8NC51	68	Plasminogen activator inhibitor 1 RNA-binding protein	SERBP1	66.777	SAAQAAAQTNSNAAGK(1)QLR	SAAQAAAQTNSNAAGK(66.78)QLR	16	0.22674	0.00244131	1.2167	6102100	2559200	3542900	0.69742	1.74457	0.573206
Q86V81	235	THO complex subunit 4	ALYREF	181.64	NSK(1)QQLSAEELDAQLDAYNAR	NSK(181.64)QQLSAEELDAQLDAYNAR	3	-0.034692	1.72104e-14	1.65	18689000	7268800	11420000	0.95694	1.72425	0.579964
Q9UJA5	153	tRNA (adenine(58)-N(1))-methyltransferase non-catalytic subunit TRM6	TRMT6	93.424	K(1)YEAIITVVKPSTR	K(89.11)YEAIITVVK(-89.11)PSTR	1	0.9208	0.00570125	1.9176	8416000	2951900	5464100	1.1198	1.71245	0.583959
Q9NQW6	237	Actin-binding protein anillin	ANLN	103.53	QNSVQEQPGTACLSK(1)FSSASGASAR	QNSVQEQPGTACLSK(103.53)FSSASGASAR	15	0.13769	6.1745e-08	1.9304	4241200	1509700	2731500	1.1308	1.70711	0.585785
Q15651	20	High mobility group nucleosome-binding domain-containing protein 3	HMGN3	200.54	VTK(1)QEPTRR	VTK(105.4)QEPTRR	3	-0.34117	0.00577123	1.2246	52374000	23494000	28880000	0.71793	1.70574	0.586257
P46778	81	60S ribosomal protein L21	RPL21	140.81	VYNVTQHAVGIVVNK(0.315)QVK(0.685)	VYNVTQHAVGIVVNK(-3.37)QVK(3.37)	18	-0.18726	4.89839e-07	1.4335	2489200	1023200	1466100	0.84382	1.69882	0.588643
P62266	48	40S ribosomal protein S23	RPS23	86.455	ANPFGGASHAK(0.999)GIVLEK(0.001)	ANPFGGASHAK(29.6)GIVLEK(-29.6)	11	-0.24018	0.0001052	1.2663	37219000	16591000	20627000	0.74894	1.69079	0.59144
P63313	26;26	Thymosin beta-10	TMSB10	233.84	TETQEK(1)NTLPTK	TETQEK(124.36)NTLPTK(-124.36)	6	0.010056	2.03261e-15	1.1388	12002000	5643200	6358600	0.67388	1.68992	0.591746
O75367	142	Core histone macro-H2A.1	H2AFY	143	SPSQK(0.994)K(0.006)PVSK	SPSQK(22.45)K(-22.45)PVSK(-95.69)	5	-0.46358	0.000369983	1.5436	6752400	2554700	4197600	0.91482	1.68733	0.592654
P16401	17	Histone H1.5	HIST1H1B	63.578	SETAPAETATPAPVEK(0.803)SPAK(0.197)	SETAPAETATPAPVEK(6.1)SPAK(-6.1)	16	-0.71492	0.000423566	1.7002	1694600	623730	1070900	1.0079	1.68687	0.592813
Q15424	578	Scaffold attachment factor B1	SAFB	121.9	GVPVISVK(0.999)TSGSK(0.001)	GVPVISVK(30.03)TSGSK(-30.03)	8	-0.20385	0.037654	1.746	4195100	1618700	2576400	1.0421	1.67546	0.59685
Q15637	191	Splicing factor 1	SF1	143.08	K(1)DGQMLPGEDEPLHALVTANTMENVK	K(143.08)DGQMLPGEDEPLHALVTANTMENVK(-143.08)	1	-0.14202	8.06996e-17	1.2236	86004000	36385000	49619000	0.73047	1.67509	0.596984
Q15651	55	High mobility group nucleosome-binding domain-containing protein 3	HMGN3	141.25	KEPGAK(1)ISR	K(-83)EPGAK(83)ISR	6	-0.23704	0.00140559	1.1974	21180000	9579400	11601000	0.71793	1.66785	0.599574
Q9UNZ2	112	NSFL1 cofactor p47	NSFL1C	67.115	K(0.5)K(0.5)SPNELVDDLFK	K(0)K(0)SPNELVDDLFK(-67.12)	1	0.74044	0.0140261	1.3751	1707000	834070	872880	0.82743	1.66189	0.601724
Q9UNZ2	113	NSFL1 cofactor p47	NSFL1C	67.115	K(0.5)K(0.5)SPNELVDDLFK	K(0)K(0)SPNELVDDLFK(-67.12)	2	0.74044	0.0140261	1.3751	1707000	834070	872880	0.82743	1.66189	0.601724
P05114	14	Non-histone chromosomal protein HMG-14	HMGN1	134.75	VSSAEGAAK(0.999)EEPK(0.001)	VSSAEGAAK(28.46)EEPK(-28.46)	9	-0.056765	0.0262955	1.2255	2021500	853420	1168100	0.74473	1.64556	0.607695
P51610	813	Host cell factor 1;HCF N-terminal chain 1;HCF N-terminal chain 2;HCF N-terminal chain 3;HCF N-terminal chain 4;HCF N-terminal chain 5;HCF N-terminal chain 6;HCF C-terminal chain 1;HCF C-terminal chain 2;HCF C-terminal chain 3;HCF C-terminal chain 4;HCF C-terminal chain 5;HCF C-terminal chain 6	HCFC1	74.428	VMTSGTGAPAK(1)IITAVPK	VMTSGTGAPAK(50.39)IITAVPK(-50.39)	11	-0.31315	0.00155348	1.4639	5623200	2195000	3428200	0.89004	1.64476	0.607992
Q7Z7K6	11	Centromere protein V	CENPV	168.74	SSAAAK(1)LR	SSAAAK(168.74)LR	6	0.10269	0.0306039	1.5268	7111800	2808100	4303700	0.93197	1.63825	0.610407
P62807	6;6;6;6;6	Histone H2B type 1-C/E/F/G/I;Histone H2B type 1-K;Histone H2B type F-S;Histone H2B type 2-E;Histone H2B type 1-J	HIST1H2BC;HIST1H2BK;H2BFS;HIST2H2BE;HIST1H2BJ	157.24	PEPAK(1)SAPAPK	PEPAK(82.89)SAPAPK(-82.89)	5	0.90385	0.00105804	1.4007	389670000	173310000	216370000	0.85914	1.63035	0.613365
Q09666	2578	Neuroblast differentiation-associated protein AHNAK	AHNAK	101.3	APK(1)ISMPDFDLHLK	APK(99)ISMPDFDLHLK(-99)	3	-0.071691	0.000890264	1.9332	17023000	6512700	10510000	1.1867	1.62906	0.613853
Q9HC52	205	Chromobox protein homolog 8	CBX8	97.69	K(1)ELPDPSQRPLGEPSAGLGEYLK	K(97.69)ELPDPSQRPLGEPSAGLGEYLK(-97.69)	1	-0.14998	8.87844e-07	1.3601	6643100	3411600	3231500	0.83616	1.6266	0.614778
O60869	56	Endothelial differentiation-related factor 1	EDF1	152.27	QHSITK(1)NTAK	QHSITK(88.54)NTAK(-88.54)	6	-0.2016	0.000158691	1.0305	17580000	8530700	9049700	0.63394	1.62555	0.615177
Q9NYF8	550	Bcl-2-associated transcription factor 1	BCLAF1	104.03	LK(1)MAPVPLDDSNRPASLTK	LK(87.59)MAPVPLDDSNRPASLTK(-87.59)	2	-0.86848	3.26663e-06	1.7361	31791000	11386000	20405000	1.0707	1.62146	0.616727
P37108	43	Signal recognition particle 14 kDa protein	SRP14	194.96	K(1)GTVEGFEPADNK	K(194.96)GTVEGFEPADNK(-194.96)	1	-0.27467	5.45765e-07	1.9171	5336600	1770200	3566400	1.1828	1.62082	0.616974
P82979	135	SAP domain-containing ribonucleoprotein	SARNP	127.92	FGISSVPTK(1)GLSSDNKPMVNLDK	FGISSVPTK(46.78)GLSSDNK(-46.78)PMVNLDK(-68.58)	9	0.1809	1.05318e-10	1.3599	32477000	14161000	18316000	0.84	1.61893	0.617692
Q15417	6	Calponin-3	CNN3	130.29	THFNK(1)GPSYGLSAEVK	THFNK(119.29)GPSYGLSAEVK(-119.29)	5	0.08872	2.18514e-05	1.3316	11184000	4869600	6314900	0.82273	1.61851	0.617851
Q68E01	915	Integrator complex subunit 3	INTS3	46.833	SSSSK(1)LAQLTLEQILEHLDNLR	SSSSK(46.83)LAQLTLEQILEHLDNLR	5	-0.74465	0.021546	1.0678	1409900	686370	723570	0.66118	1.61499	0.619198
Q8WXI9	66	Transcriptional repressor p66-beta	GATAD2B	174.2	DLANLEVPHELPTK(0.999)QDGSGVK(0.001)	DLANLEVPHELPTK(32.23)QDGSGVK(-32.23)	14	0.32307	1.20394e-12	1.6582	16584000	6555800	10028000	1.0311	1.60819	0.621819
Q12874	303	Splicing factor 3A subunit 3	SF3A3	112.15	SLESLDTSLFAK(0.983)NPK(0.017)	SLESLDTSLFAK(17.6)NPK(-17.6)	12	0.057615	0.000245564	1.67	3629000	1648300	1980700	1.0393	1.60685	0.622335
Q9Y3B9	114	RRP15-like protein	RRP15	101.45	TPESKPTILVK(0.847)NK(0.153)	TPESK(-69.57)PTILVK(7.43)NK(-7.43)	11	0.32363	0.00144246	1.6755	4115200	1437600	2677600	1.0429	1.60658	0.622441
P52272	48	Heterogeneous nuclear ribonucleoprotein M	HNRNPM	75.695	GEGERPAQNEK(1)R	GEGERPAQNEK(66.27)R	11	0.46462	0.0104936	1.6676	5615400	2338000	3277400	1.0393	1.60454	0.623231
P41236	155;155	Protein phosphatase inhibitor 2;Protein phosphatase inhibitor 2-like protein 3	PPP1R2;PPP1R2P3	163.09	LHYNEGLNIK(1)LAR	LHYNEGLNIK(163.09)LAR	10	-0.1095	4.04517e-05	1.5785	15804000	5895100	9908800	0.98669	1.59979	0.625081
Q5T1V6	23	Probable ATP-dependent RNA helicase DDX59	DDX59	109.03	SCVAK(1)IIKPDPEDLQLDK	SCVAK(43.56)IIK(-43.56)PDPEDLQLDK(-85.7)	5	0.14064	7.50924e-07	0.88786	13794000	7394000	6400100	0.5571	1.59372	0.627464
Q14527	453	Helicase-like transcription factor	HLTF	131.67	VIEDVAFACALTSSVPTTK(0.434)K(0.566)	VIEDVAFACALTSSVPTTK(-1.15)K(1.15)	20	0.64104	8.04256e-08	1.5687	76463000	29044000	47419000	0.9959	1.57516	0.634857
O75367	167	Core histone macro-H2A.1	H2AFY	74.65	QGEVSK(1)AASADSTTEGTPADGFTVLSTK	QGEVSK(74.04)AASADSTTEGTPADGFTVLSTK(-74.04)	6	0.048166	0.000168267	1.4335	1975200	737960	1237300	0.91482	1.56697	0.638172
P16401	168	Histone H1.5	HIST1H1B	147.04	KPAAAGVK(1)K	K(-123.51)PAAAGVK(41.79)K(-41.79)	8	-0.20418	0.0171278	1.5752	15434000	6078500	9355300	1.0079	1.56285	0.639855
Q9NVP1	26	ATP-dependent RNA helicase DDX18	DDX18	77.322	NLK(1)FQGASNLTLSETQNGDVSEETMGSR	NLK(77.32)FQGASNLTLSETQNGDVSEETMGSR	3	-0.33848	0.000107873	1.9357	6974800	2196500	4778300	1.2396	1.56155	0.640388
P16403	17	Histone H1.2	HIST1H1C	76.301	SETAPAAPAAAPPAEK(0.776)APVK(0.224)	SETAPAAPAAAPPAEK(5.4)APVK(-5.4)	16	0.51207	0.000134881	1.383	12212000	5174300	7037600	0.88706	1.55908	0.641403
P82979	151	SAP domain-containing ribonucleoprotein	SARNP	69.729	GLSSDNKPMVNLDK(0.411)LK(0.589)	GLSSDNK(-42.52)PMVNLDK(-1.56)LK(1.56)	16	-1.5566	0.00401108	1.3094	1081500	397030	684500	0.84	1.55881	0.641515
Q13838	36	Spliceosome RNA helicase DDX39B	DDX39B	77.562	DVK(1)GSYVSIHSSGFR	DVK(77.56)GSYVSIHSSGFR	3	0.38706	0.00389258	1.552	6613200	2294400	4318800	0.99645	1.55753	0.642043
Q9NYF8	413	Bcl-2-associated transcription factor 1	BCLAF1	175.51	K(1)SVLADQGK	K(117.35)SVLADQGK(-117.35)	1	-0.0021745	0.00414791	1.6668	12631000	4833300	7798100	1.0707	1.55674	0.642369
P46783	107	40S ribosomal protein S10	RPS10	89.403	PK(1)GLEGERPAR	PK(89.4)GLEGERPAR	2	0.063682	0.00564298	1.0129	24872000	11256000	13616000	0.65102	1.55587	0.642729
Q14978	347	Nucleolar and coiled-body phosphoprotein 1	NOLC1	105	AVVSK(1)ATTKPPPAK	AVVSK(42.96)ATTK(-42.96)PPPAK(-66.2)	5	-0.24072	0.000457886	2.3023	3547900	1127900	2420000	1.4833	1.55215	0.644269
Q96AE4	394	Far upstream element-binding protein 1	FUBP1	82.803	TGLIIGK(0.999)GGETIK(0.001)	TGLIIGK(32.51)GGETIK(-32.51)	7	0.15114	0.0373555	0.99611	10552000	5389400	5162400	0.64459	1.54534	0.647107
Q8WXI9	33	Transcriptional repressor p66-beta	GATAD2B	66.498	LK(1)MEGHEAMER	LK(63.73)MEGHEAMER	2	-0.27674	0.0357786	1.5894	5549600	2213400	3336200	1.0311	1.54146	0.648735
Q9ULW0	492	Targeting protein for Xklp2	TPX2	217.64	SPAFALK(1)NR	SPAFALK(217.64)NR	7	0.20341	2.58871e-05	1.7163	15908000	5404900	10503000	1.1193	1.53337	0.652159
P05114	61	Non-histone chromosomal protein HMG-14	HMGN1	144.1	GK(1)QAEVANQETK	GK(134.53)QAEVANQETK(-134.53)	2	0.63815	3.50866e-06	1.1414	3737200	1152600	2584600	0.74473	1.53264	0.652471
Q9HAV4	1140	Exportin-5	XPO5	128.31	LLNPSLQK(1)VADKR	LLNPSLQK(35.3)VADK(-35.3)R	8	-0.1109	0.000712365	1.6714	52375000	19844000	32531000	1.0913	1.53157	0.652926
Q15181	199	Inorganic pyrophosphatase	PPA1	116.6	YK(0.001)VPDGK(0.999)PENEFAFNAEFK	YK(-30.67)VPDGK(30.67)PENEFAFNAEFK(-101.18)	7	-0.34079	3.93524e-07	1.6582	7364000	2555800	4808300	1.087	1.52548	0.65553
P63313	15	Thymosin beta-10	TMSB10	85.982	ADKPDMGEIASFDK(0.982)AK(0.018)	ADK(-82.14)PDMGEIASFDK(17.49)AK(-17.49)	14	0.12728	0.000120416	1.0274	149830000	74363000	75468000	0.67388	1.5246	0.655908
Q9Y2W1	527	Thyroid hormone receptor-associated protein 3	THRAP3	171.56	VTAYK(1)AVQEK	VTAYK(78.19)AVQEK(-78.19)	5	-0.25754	0.000476176	1.6106	5652600	2155300	3497300	1.0579	1.52245	0.656836
P48643	265	T-complex protein 1 subunit epsilon	CCT5	74.987	HK(1)LDVTSVEDYK	HK(74.99)LDVTSVEDYK(-74.99)	2	0.1945	0.0161644	1.5855	5811400	2147200	3664200	1.0419	1.52174	0.657143
Q13435	570	Splicing factor 3B subunit 2	SF3B2	104.17	IDIDYQK(1)LHDAFFK	IDIDYQK(55.46)LHDAFFK(-55.46)	7	-0.40646	0.000714734	1.4008	9232600	3978600	5254000	0.92067	1.5215	0.657246
P05114	31	Non-histone chromosomal protein HMG-14	HMGN1	76.728	LSAK(0.001)PPAK(0.999)VEAK	LSAK(-30.35)PPAK(30.35)VEAK(-39.11)	8	-0.006568	0.00953054	1.1309	190480000	88083000	102390000	0.74473	1.51854	0.658529
Q92900	929	Regulator of nonsense transcripts 1	UPF1	119.62	K(1)LVNTINPGAR	K(119.62)LVNTINPGAR	1	-0.17996	0.0278717	1.5258	2793300	1113400	1679900	1.0064	1.5161	0.659588
P62807	12;12;12;12;12	Histone H2B type 1-C/E/F/G/I;Histone H2B type 1-K;Histone H2B type F-S;Histone H2B type 2-E;Histone H2B type 1-J	HIST1H2BC;HIST1H2BK;H2BFS;HIST2H2BE;HIST1H2BJ	41.824	PEPAK(0.001)SAPAPK(0.97)K(0.029)	PEPAK(-30.66)SAPAPK(15.25)K(-15.25)	11	-0.84034	0.0434063	1.3007	6758500	2803600	3955000	0.85914	1.51396	0.660521
Q8WW12	89	PEST proteolytic signal-containing nuclear protein	PCNP	84.753	ASAISIK(0.998)LGSSK(0.002)PK	ASAISIK(26.95)LGSSK(-26.95)PK(-36.05)	7	-0.29378	0.00131434	1.5628	1144700	414730	730010	1.0332	1.51258	0.661121
P53999	29	Activated RNA polymerase II transcriptional coactivator p15	SUB1	102.52	K(1)QVAPEKPVK	K(81.75)QVAPEK(-81.75)PVK(-100.64)	1	0.1813	0.00395595	1.7857	29158000	10358000	18801000	1.1858	1.5059	0.664053
O75475	304	PC4 and SFRS1-interacting protein	PSIP1	88.181	NMLK(1)GQHEK	NMLK(51.07)GQHEK(-51.07)	4	1.4883	0.00347601	1.7586	11370000	4137900	7232300	1.1694	1.50385	0.664961
Q14978	251	Nucleolar and coiled-body phosphoprotein 1	NOLC1	118.71	KQVVAK(1)APVK	K(-83.99)QVVAK(54)APVK(-54)	6	0.10378	0.00174991	2.2263	2092900	632380	1460500	1.4833	1.50091	0.666262
Q9NPD8	182	Ubiquitin-conjugating enzyme E2 T	UBE2T	188.38	K(1)ASQLVGIEK	K(145.37)ASQLVGIEK(-145.37)	1	0.021919	5.55318e-06	1.2084	44537000	20920000	23616000	0.80799	1.49556	0.668644
P09661	172	U2 small nuclear ribonucleoprotein A'	SNRPA1	152.47	GAQLAK(1)DIARR	GAQLAK(107.83)DIARR	6	1.6688	0.00366764	1.6544	2573600	1436200	1137400	1.1135	1.48577	0.673054
O14818	52;54	Proteasome subunit alpha type-7;Proteasome subunit alpha type-7-like	PSMA7;PSMA8	168.27	SVAK(1)LQDER	SVAK(168.27)LQDER	4	0.21241	0.0194282	1.2543	22141000	9882000	12259000	0.84475	1.48482	0.673483
P49321	698	Nuclear autoantigenic sperm protein	NASP	80.236	K(1)PTDGASSSNCVTDISHLVR	K(80.24)PTDGASSSNCVTDISHLVR	1	0.050261	0.000143277	2.0517	3954400	1448200	2506200	1.3825	1.48405	0.673831
P13010	568	X-ray repair cross-complementing protein 5	XRCC5	112.75	LK(1)TEQGGAHFSVSSLAEGSVTSVGSVNPAENFR	LK(112.75)TEQGGAHFSVSSLAEGSVTSVGSVNPAENFR	2	0.20106	2.00148e-13	1.5633	15263000	7082600	8180200	1.0549	1.48194	0.674791
P37108	107	Signal recognition particle 14 kDa protein	SRP14	42.341	TK(1)AAAAAAAAAPAAAATAPTTAATTAATAAQ	TK(42.34)AAAAAAAAAPAAAATAPTTAATTAATAAQ	2	-0.34537	0.0222125	1.7425	5478500	1937300	3541300	1.1828	1.4732	0.678795
P41236	18;18	Protein phosphatase inhibitor 2;Protein phosphatase inhibitor 2-like protein 3	PPP1R2;PPP1R2P3	143.83	NK(1)TSTTSSMVASAEQPR	NK(143.83)TSTTSSMVASAEQPR	2	-0.2166	4.51554e-06	1.4524	23345000	9428600	13916000	0.98669	1.47199	0.679351
P68431	24;24;24;24	Histone H3.1;Histone H3.3C;Histone H3.3;Histone H3.2	HIST1H3A;H3F3C;H3F3A;HIST2H3A	183.04	QLATK(1)AAR	QLATK(145.34)AAR	5	1.4123	0.000642004	1.3442	5485700000	2302800000	3182900000	0.91452	1.46984	0.680345
Q15417	251	Calponin-3	CNN3	112.37	LTLQPVDNSTISLQMGTNK(0.998)VASQK(0.002)	LTLQPVDNSTISLQMGTNK(26.98)VASQK(-26.98)	19	0.033429	3.09444e-10	1.2065	10878000	4901700	5975800	0.82273	1.46646	0.681915
O94776	559	Metastasis-associated protein MTA2	MTA2	159.19	GLGGIMVK(1)R	GLGGIMVK(154.11)R	8	-0.47736	0.0117965	1.4792	45664000	18759000	26905000	1.0109	1.46325	0.68341
Q7Z6Z7	3257	E3 ubiquitin-protein ligase HUWE1	HUWE1	81.157	SSK(1)SCGSSSHENRPLDLLHK	SSK(73.05)SCGSSSHENRPLDLLHK(-73.05)	3	0.065776	4.45502e-05	1.1696	2841600	1286300	1555200	0.80206	1.45825	0.685756
P27694	167	Replication protein A 70 kDa DNA-binding subunit;Replication protein A 70 kDa DNA-binding subunit, N-terminally processed	RPA1	157.14	TFGK(1)AAGPSLSHTSGGTQSK	TFGK(139.77)AAGPSLSHTSGGTQSK(-139.77)	4	-0.22923	1.06752e-08	1.5486	106610000	42833000	63773000	1.0636	1.456	0.686814
O76021	461	Ribosomal L1 domain-containing protein 1	RSL1D1	137.84	K(0.162)PEAK(0.838)FFTTPSK	K(-7.15)PEAK(7.15)FFTTPSK(-130.93)	5	-0.079904	0.00077478	1.8829	5654200	1872100	3782100	1.295	1.45398	0.687769
P52597	200	Heterogeneous nuclear ribonucleoprotein F;Heterogeneous nuclear ribonucleoprotein F, N-terminally processed	HNRNPF	148.52	SYSDPPLK(1)FMSVQR	SYSDPPLK(148.52)FMSVQR	8	0.31002	0.000142529	1.4893	8901900	3699800	5202100	1.0261	1.45142	0.688981
O00193	174	Small acidic protein	SMAP	133.98	SNYK(1)MMFVK	SNYK(103.42)MMFVK(-103.42)	4	-0.47376	0.00718755	1.2835	48765000	21719000	27046000	0.88549	1.44948	0.689903
Q09666	1066	Neuroblast differentiation-associated protein AHNAK	AHNAK	79.492	APK(1)MSLPDVDLDLK	APK(73.05)MSLPDVDLDLK(-73.05)	3	0.30099	0.0197252	1.7199	3169200	786420	2382800	1.1867	1.44931	0.689982
Q9UNZ5	48	Leydig cell tumor 10 kDa protein homolog	C19orf53	160.91	VVQQQK(0.987)LK(0.013)	VVQQQK(18.8)LK(-18.8)	6	-0.42645	0.0376507	1.1413	11129000	5107000	6022200	0.78947	1.44565	0.691729
Q05639	84	Elongation factor 1-alpha 2	EEF1A2	79.466	GITIDISLWK(0.253)FETTK(0.747)	GITIDISLWK(-4.7)FETTK(4.7)	15	-0.68256	0.00273321	1.4703	7253800	2898500	4355300	1.0172	1.44544	0.691832
P16403	159	Histone H1.2	HIST1H1C	134.49	AK(0.997)K(0.003)PAAATVTK	AK(24.77)K(-24.77)PAAATVTK(-128.46)	2	0.34145	0.000798015	1.2809	3259200	1599000	1660200	0.88706	1.44398	0.692529
O75643	85	U5 small nuclear ribonucleoprotein 200 kDa helicase	SNRNP200	167.45	MK(1)GYTLLSEGIDEMVGIIYKPK	MK(102.89)GYTLLSEGIDEMVGIIYK(-102.89)PK(-103.95)	2	-0.87413	1.32696e-12	1.3451	12710000	5558600	7151200	0.93179	1.44357	0.692729
Q96I25	24	Splicing factor 45	RBM17	150.04	NFK(1)LLQSQLQVK	NFK(141.94)LLQSQLQVK(-141.94)	3	-0.38402	0.000393129	1.8663	3880800	1367300	2513500	1.2948	1.44138	0.693779
O00193	62	Small acidic protein	SMAP	102.97	LVIGDHK(1)STSHFR	LVIGDHK(64.22)STSHFR	7	-0.038477	0.000498378	1.276	17191000	7630400	9560700	0.88549	1.44101	0.693958
P21333	2289	Filamin-A	FLNA	97.69	K(1)DGSCGVAYVVQEPGDYEVSVK	K(97.69)DGSCGVAYVVQEPGDYEVSVK(-97.69)	1	0.21867	1.19857e-06	1.5176	4009400	1696500	2313000	1.0532	1.44094	0.693991
P53999	53	Activated RNA polymerase II transcriptional coactivator p15	SUB1	148.32	ALSSSK(1)QSSSSR	ALSSSK(96.89)QSSSSR	6	-0.23977	0.0158094	1.7082	9802500	2978100	6824400	1.1858	1.44055	0.694181
O43670	100	BUB3-interacting and GLEBS motif-containing protein ZNF207	ZNF207	168.74	LLEQK(1)TQESQK	LLEQK(78.08)TQESQK(-78.08)	5	0.2633	0.00103178	1.3617	3713100	1628700	2084300	0.9477	1.43685	0.695968
Q13177	62	Serine/threonine-protein kinase PAK 2;PAK-2p27;PAK-2p34	PAK2	127.42	IISIFSGTEK(0.844)GSK(0.156)	IISIFSGTEK(7.33)GSK(-7.33)	10	0.49639	0.0335614	1.6454	3539200	1488200	2051000	1.1452	1.43678	0.696001
P46013	548	Antigen KI-67	MKI67	86.313	SLVMHTPPVLK(0.559)K(0.441)	SLVMHTPPVLK(1.02)K(-1.02)	11	0.63001	0.00346243	1.4198	2011700	808310	1203400	0.98877	1.43593	0.696415
P46013	1441	Antigen KI-67	MKI67	87.667	QK(1)LDPAASVTGSK	QK(85.05)LDPAASVTGSK(-85.05)	2	-0.19474	0.0337223	1.4096	3746600	1421700	2324900	0.98877	1.42561	0.701454
Q9P258	77	Protein RCC2	RCC2	189.11	PATAGK(1)AGGAAVVITEPEHTK	PATAGK(181.66)AGGAAVVITEPEHTK(-181.66)	6	-0.17079	1.13895e-14	1.4984	65866000	28383000	37483000	1.052	1.42433	0.702082
P16949	119	Stathmin	STMN1	166.19	EAQMAAK(1)LERLR	EAQMAAK(121.02)LERLR	7	0.68885	0.000787652	1.2133	34310000	20524000	13786000	0.85186	1.4243	0.702102
Q09666	1447	Neuroblast differentiation-associated protein AHNAK	AHNAK	86.727	MPEMSIK(0.5)PQK(0.5)ISIPDVGLHLK	MPEMSIK(0)PQK(0)ISIPDVGLHLK(-78.83)	7	-0.41376	2.14953e-06	1.6899	5701100	1480900	4220300	1.1867	1.42403	0.702231
Q09666	1450	Neuroblast differentiation-associated protein AHNAK	AHNAK	86.727	MPEMSIK(0.5)PQK(0.5)ISIPDVGLHLK	MPEMSIK(0)PQK(0)ISIPDVGLHLK(-78.83)	10	-0.41376	2.14953e-06	1.6899	5701100	1480900	4220300	1.1867	1.42403	0.702231
Q09666	2589	Neuroblast differentiation-associated protein AHNAK	AHNAK	117.07	ISMPDFDLHLK(0.988)GPK(0.012)	ISMPDFDLHLK(19.21)GPK(-19.21)	11	-0.10677	0.00052021	1.6883	2071200	843390	1227900	1.1867	1.42268	0.702896
Q15428	77	Splicing factor 3A subunit 2	SF3A2	160.67	LCLTLHNNEGSYLAHTQGK(0.444)K(0.556)	LCLTLHNNEGSYLAHTQGK(-0.97)K(0.97)	20	-0.15895	1.75668e-09	1.4736	40848000	16013000	24836000	1.0381	1.41952	0.704465
Q29RF7	1211	Sister chromatid cohesion protein PDS5 homolog A	PDS5A	57.328	IISVTPVK(0.979)NIDPVK(0.021)	IISVTPVK(16.78)NIDPVK(-16.78)	8	0.48543	0.0248296	1.3429	1938300	886530	1051800	0.94996	1.41364	0.707394
Q9H0H5	604	Rac GTPase-activating protein 1	RACGAP1	201.97	STLTK(1)NTPR	STLTK(201.97)NTPR	5	0.14142	0.000487745	1.5476	11816000	4646600	7169000	1.0965	1.4114	0.708516
P39023	66	60S ribosomal protein L3	RPL3	74.944	EVDRPGSK(0.983)VNK(0.017)	EVDRPGSK(17.6)VNK(-17.6)	8	-0.17581	0.0151496	1.2826	4300900	1861100	2439700	0.91069	1.40838	0.710034
P18615	95	Negative elongation factor E	NELFE	60.49	TLEGK(0.642)LK(0.349)DPEK(0.009)	TLEGK(2.65)LK(-2.65)DPEK(-18.49)	5	-0.013465	0.0314723	1.1312	3572400	1612300	1960000	0.80591	1.40363	0.712438
Q9BQ61	106	Uncharacterized protein C19orf43	C19orf43	189.56	K(1)GGPGSTLSFVGK	K(183.74)GGPGSTLSFVGK(-183.74)	1	0.13717	8.82362e-07	1.2907	6903700	2192900	4710700	0.92049	1.40219	0.713171
Q9NYF8	548	Bcl-2-associated transcription factor 1	BCLAF1	62.042	MIASDSHRPEVK(0.942)LK(0.058)	MIASDSHRPEVK(12.11)LK(-12.11)	12	-0.88058	0.00624972	1.5008	1607900	644490	963460	1.0707	1.4017	0.71342
P42167	213	Lamina-associated polypeptide 2, isoforms beta/gamma;Thymopoietin;Thymopentin	TMPO	181.49	TPVTLK(1)QR	TPVTLK(181.49)QR	6	0.35056	0.0521597	1.5769	9405800	3788800	5617100	1.1269	1.39933	0.71463
Q9C0J8	1023	pre-mRNA 3' end processing protein WDR33	WDR33	123.19	GPHPDFPDDFSRPDDFHPDK(1)R	GPHPDFPDDFSRPDDFHPDK(96.72)R	20	0.28566	2.90764e-10	1.371	19447000	8281700	11165000	0.98057	1.39817	0.715222
P52597	224	Heterogeneous nuclear ribonucleoprotein F;Heterogeneous nuclear ribonucleoprotein F, N-terminally processed	HNRNPF	177.78	YIGIVK(1)QAGLER	YIGIVK(140.49)QAGLER	6	0.049369	0.000201936	1.4343	155820000	65504000	90317000	1.0261	1.39782	0.715401
Q9NXG2	26	THUMP domain-containing protein 1	THUMPD1	167.25	AQYVLAK(1)R	AQYVLAK(167.25)R	7	0.0074503	0.00210605	1.3251	14245000	5806300	8439100	0.94821	1.39748	0.715576
P17096	7	High mobility group protein HMG-I/HMG-Y	HMGA1	85.45	SESSSK(1)SSQPLASK	SESSSK(73.66)SSQPLASK(-73.66)	6	0.00014041	0.000348813	1.0719	3187200	1545700	1641500	0.76776	1.39614	0.716261
P42166	356	Lamina-associated polypeptide 2, isoform alpha;Thymopoietin;Thymopentin	TMPO	96.059	SHISDQSPLSSK(1)R	SHISDQSPLSSK(96.06)R	12	0.26363	0.00158244	1.7171	3882400	1450100	2432300	1.2304	1.39556	0.716557
Q00839	186	Heterogeneous nuclear ribonucleoprotein U	HNRNPU	130.71	EAAGK(1)SSGPTSLFAVTVAPPGAR	EAAGK(130.71)SSGPTSLFAVTVAPPGAR	5	-0.12684	2.79662e-11	1.3002	98590000	42070000	56520000	0.93198	1.39509	0.716797
O60664	84	Perilipin-3	PLIN3	182.4	TLTAAAVSGAQPILSK(1)LEPQIASASEYAHR	TLTAAAVSGAQPILSK(182.4)LEPQIASASEYAHR	16	0.10945	7.15969e-28	1.448	168290000	78794000	89498000	1.0398	1.39258	0.718094
O15042	168	U2 snRNP-associated SURP motif-containing protein	U2SURP	58.015	FADQK(1)NPPNQSSNERPPSLLVIETK	FADQK(45.93)NPPNQSSNERPPSLLVIETK(-45.93)	5	0.3814	0.000611059	1.6304	2913300	1058000	1855300	1.1717	1.39148	0.718658
Q09666	884	Neuroblast differentiation-associated protein AHNAK	AHNAK	142.43	MPK(1)FSMPGFK	MPK(114.46)FSMPGFK(-114.46)	3	0.15637	0.0142788	1.6486	132090000	50776000	81313000	1.1867	1.38923	0.719823
Q7Z5L9	289	Interferon regulatory factor 2-binding protein 2	IRF2BP2	172.24	GPADSLSTAAGAAELSAEGAGK(1)SR	GPADSLSTAAGAAELSAEGAGK(172.24)SR	22	0.052241	2.31162e-13	1.3854	12816000	5438800	7377600	1.0002	1.38512	0.721958
Q9UBB5	185	Methyl-CpG-binding domain protein 2	MBD2	151.22	SDVYYFSPSGK(0.893)K(0.107)	SDVYYFSPSGK(9.22)K(-9.22)	11	1.8886	0.00399757	1.1315	60992000	27909000	33083000	0.81765	1.38384	0.722625
P51858	39	Hepatoma-derived growth factor	HDGF	115.1	IDEMPEAAVK(1)STANK	IDEMPEAAVK(39.04)STANK(-39.04)	10	-0.2147	0.000243235	1.165	21566000	9692700	11873000	0.84213	1.3834	0.722858
O75937	231	DnaJ homolog subfamily C member 8	DNAJC8	138.54	NFQANTK(0.87)GK(0.13)	NFQANTK(8.27)GK(-8.27)	7	0.44091	0.0355655	1.4914	5491100	2180700	3310500	1.0795	1.38157	0.723817
Q9UNZ5	81	Leydig cell tumor 10 kDa protein homolog	C19orf53	121.09	KLALLK(1)APAK	K(-83.36)LALLK(53.92)APAK(-53.92)	6	0.59799	0.0232642	1.0906	1597000	651500	945540	0.78947	1.38143	0.723886
Q15233	11	Non-POU domain-containing octamer-binding protein	NONO	124.12	TFNLEK(1)QNHTPR	TFNLEK(124.12)QNHTPR	6	0.51522	0.00182896	1.3828	24474000	10274000	14200000	1.0052	1.37565	0.726931
P39748	345	Flap endonuclease 1	FEN1	71.354	LDDFFK(1)VTGSLSSAK	LDDFFK(52.96)VTGSLSSAK(-52.96)	6	0.16159	0.0076716	1.4616	4460700	2147600	2313000	1.0649	1.37252	0.728585
Q9H098	19	Protein FAM107B	FAM107B	179.03	AEPDYIEDDNPELIRPQK(0.999)LINPVK(0.001)	AEPDYIEDDNPELIRPQK(30.18)LINPVK(-30.18)	18	0.1793	3.24045e-15	0.90592	101400000	52637000	48760000	0.66101	1.37051	0.729656
Q09666	1191	Neuroblast differentiation-associated protein AHNAK	AHNAK	63.408	MPEMHFK(0.975)TPK(0.025)	MPEMHFK(15.85)TPK(-15.85)	7	0.032913	0.0508347	1.6262	12991000	5184200	7806500	1.1867	1.37035	0.729738
Q9NYF8	421	Bcl-2-associated transcription factor 1	BCLAF1	127.75	SVLADQGK(1)SFATASHR	SVLADQGK(127.75)SFATASHR	8	-0.056631	0.000117683	1.4632	12197000	4558500	7638500	1.0707	1.36658	0.731752
Q7L014	1025	Probable ATP-dependent RNA helicase DDX46	DDX46	174.98	LQNSYQPTNK(1)GR	LQNSYQPTNK(174.98)GR	10	0.28071	0.000541095	1.2568	5875700	2931500	2944200	0.92074	1.36499	0.732607
Q13177	52	Serine/threonine-protein kinase PAK 2;PAK-2p27;PAK-2p34	PAK2	108.72	HK(1)IISIFSGTEK	HK(107.58)IISIFSGTEK(-107.58)	2	-0.47903	0.00248479	1.5568	7738600	3019700	4718900	1.1452	1.35941	0.735612
P09429	12;12;12	High mobility group protein B1;Putative high mobility group protein B1-like 1;High mobility group protein B2	HMGB1;HMGB1P1;HMGB2	141.07	GK(1)MSSYAFFVQTCR	GK(141.07)MSSYAFFVQTCR	2	-0.33172	0.00027026	1.6727	16176000	5944000	10232000	1.2313	1.35848	0.736115
O15042	80	U2 snRNP-associated SURP motif-containing protein	U2SURP	198.07	PLLENK(1)LK	PLLENK(48.67)LK(-48.67)	6	-0.042099	0.0135877	1.5908	42142000	15884000	26258000	1.1717	1.35769	0.736548
P06748	141	Nucleophosmin	NPM1	152.39	LLSISGK(1)R	LLSISGK(152.39)R	7	0.037322	0.0390201	1.572	14543000	5454400	9088200	1.1582	1.35728	0.736768
Q9ULW0	583	Targeting protein for Xklp2	TPX2	56.514	ALPLPHFDTINLPEK(0.456)K(0.544)	ALPLPHFDTINLPEK(-0.76)K(0.76)	16	1.064	0.011562	1.5162	1998900	781050	1217800	1.1193	1.3546	0.738227
Q04637	1071	Eukaryotic translation initiation factor 4 gamma 1	EIF4G1	188.32	LTK(1)ITKPGSIDSNNQLFAPGGR	LTK(69.31)ITK(-69.31)PGSIDSNNQLFAPGGR	3	-0.35177	5.8013e-15	1.4328	27265000	11268000	15997000	1.0592	1.35272	0.739252
P41236	46	Protein phosphatase inhibitor 2	PPP1R2	156.41	SQK(1)WDEMNILATYHPADKDYGLMK	SQK(149.98)WDEMNILATYHPADK(-149.98)DYGLMK(-153.97)	3	-0.11212	2.48959e-13	1.3336	23143000	9480300	13663000	0.98669	1.35159	0.73987
Q14103	218	Heterogeneous nuclear ribonucleoprotein D0	HNRNPD	168.99	EYFGGFGEVESIELPMDNK(0.752)TNK(0.248)	EYFGGFGEVESIELPMDNK(4.83)TNK(-4.83)	19	0.15645	1.67555e-12	1.4382	115330000	39714000	75621000	1.067	1.34789	0.7419
P49756	711	RNA-binding protein 25	RBM25	101.05	K(1)LVPLDYGEDDKNATK	K(99.37)LVPLDYGEDDK(-99.37)NATK(-101.05)	1	-0.096877	0.000161701	1.3763	11179000	4754400	6424400	1.0211	1.34786	0.741917
P31943	200;200	Heterogeneous nuclear ribonucleoprotein H;Heterogeneous nuclear ribonucleoprotein H, N-terminally processed;Heterogeneous nuclear ribonucleoprotein H2	HNRNPH1;HNRNPH2	86.113	K(1)LMAMQR	K(86.11)LMAMQR	1	-0.43845	0.0342087	1.314	3461900	1510600	1951400	0.97677	1.34525	0.743356
Q13185	10	Chromobox protein homolog 3	CBX3	143	TTLQK(1)MGK	TTLQK(39.72)MGK(-39.72)	5	-0.49854	0.0360699	1.4457	99452000	37884000	61569000	1.076	1.34359	0.744276
Q9Y3Y2	72	Chromatin target of PRMT1 protein	CHTOP	83.54	LAQQMENRPSVQAALK(0.446)LK(0.554)	LAQQMENRPSVQAALK(-0.95)LK(0.95)	18	-0.62476	4.31441e-05	1.3239	1437400	584250	853180	0.98578	1.343	0.744603
Q15459	531	Splicing factor 3A subunit 1	SF3A1	189.47	TQQAAQANITLQEQIEAIHK(0.896)AK(0.104)	TQQAAQANITLQEQIEAIHK(9.33)AK(-9.33)	20	0.072032	7.78181e-15	1.3812	6503000	2689700	3813300	1.0287	1.34267	0.744787
P16401	49	Histone H1.5	HIST1H1B	55.437	ATGPPVSELITK(0.994)AVAASK(0.006)	ATGPPVSELITK(22.13)AVAASK(-22.13)	12	1.1633	0.0214376	1.3527	1094000	443030	651020	1.0079	1.3421	0.745102
Q7L014	272	Probable ATP-dependent RNA helicase DDX46	DDX46	145.63	VVTVVTTK(0.353)K(0.647)	VVTVVTTK(-2.62)K(2.62)	9	0.25425	0.021568	1.2352	32817000	14586000	18230000	0.92074	1.34153	0.745418
Q9ULW0	714	Targeting protein for Xklp2	TPX2	105.98	ELVHK(1)ANPIR	ELVHK(105.98)ANPIR	5	-0.10324	0.00425795	1.4974	6964600	2993200	3971400	1.1193	1.3378	0.747496
Q13442	95	28 kDa heat- and acid-stable phosphoprotein	PDAP1	136.02	K(1)VTQLDLDGPK	K(134.32)VTQLDLDGPK(-134.32)	1	0.36537	0.0133152	1.0516	6592000	3378200	3213800	0.787	1.33621	0.748383
O43396	279	Thioredoxin-like protein 1	TXNL1	149.47	ISYFTFIGTPVQATNMNDFK(1)R	ISYFTFIGTPVQATNMNDFK(149.47)R	20	-0.34043	1.12055e-11	1.4045	17122000	6793100	10329000	1.0514	1.33584	0.748594
P42166	248	Lamina-associated polypeptide 2, isoform alpha;Thymopoietin;Thymopentin	TMPO	77.662	VHTSK(1)GDLPR	VHTSK(77.66)GDLPR	5	-0.20757	0.0230799	1.6417	2844300	1047900	1796300	1.2304	1.33428	0.749467
Q9UHX1	454	Poly(U)-binding-splicing factor PUF60	PUF60	42.599	HMVMQK(1)LLR	HMVMQK(42.6)LLR	6	-0.45586	0.0439871	1.3622	1154100	491040	663080	1.0215	1.33353	0.74989
Q00839	21	Heterogeneous nuclear ribonucleoprotein U	HNRNPU	82.417	VSELKEELK(0.886)K(0.114)	VSELK(-45.73)EELK(8.92)K(-8.92)	9	0.041075	0.00988589	1.2425	4437600	1885900	2551700	0.93198	1.33318	0.750085
Q9ULW0	485	Targeting protein for Xklp2	TPX2	86.498	VLPITVPK(0.998)SPAFALK(0.002)	VLPITVPK(26.89)SPAFALK(-26.89)	8	-0.076813	0.000977796	1.4915	4105000	1649300	2455700	1.1193	1.33253	0.750453
P13010	544	X-ray repair cross-complementing protein 5	XRCC5	111.66	K(0.5)K(0.5)DQVTAQEIFQDNHEDGPTAK	K(0)K(0)DQVTAQEIFQDNHEDGPTAK(-111.66)	1	-0.085228	4.95124e-10	1.4051	2996400	1287700	1708800	1.0549	1.33197	0.750765
P13010	545	X-ray repair cross-complementing protein 5	XRCC5	111.66	K(0.5)K(0.5)DQVTAQEIFQDNHEDGPTAK	K(0)K(0)DQVTAQEIFQDNHEDGPTAK(-111.66)	2	-0.085228	4.95124e-10	1.4051	2996400	1287700	1708800	1.0549	1.33197	0.750765
P09884	183	DNA polymerase alpha catalytic subunit	POLA1	102.27	DGLLGDILQDLNTETPQITPPPVMILK(0.461)K(0.539)	DGLLGDILQDLNTETPQITPPPVMILK(-0.67)K(0.67)	28	0.0054826	2.47534e-08	1.2993	49964000	23047000	26917000	0.97649	1.33058	0.751551
P41236	103;103	Protein phosphatase inhibitor 2;Protein phosphatase inhibitor 2-like protein 3	PPP1R2;PPP1R2P3	109.42	K(1)LAAAEGLEPK	K(109.42)LAAAEGLEPK(-109.42)	1	0.020705	0.0380618	1.3121	5276300	2255600	3020600	0.98669	1.3298	0.751993
Q9UNZ5	7	Leydig cell tumor 10 kDa protein homolog	C19orf53	113.71	K(1)FQAHKPAK	K(77.33)FQAHK(-77.33)PAK(-105.78)	1	-0.16491	0.00430729	1.0493	5643200	2731900	2911300	0.78947	1.32912	0.752378
Q09666	1005	Neuroblast differentiation-associated protein AHNAK	AHNAK	144.65	MPK(1)FSMPSLK	MPK(120.5)FSMPSLK(-120.5)	3	0.1497	0.0149431	1.5759	4040900	1600800	2440100	1.1867	1.32797	0.75303
O94776	533	Metastasis-associated protein MTA2	MTA2	94.532	DLVAQAPLK(0.038)PK(0.962)TPR	DLVAQAPLK(-14.02)PK(14.02)TPR	11	-0.044263	0.000900729	1.3396	91916000	38568000	53348000	1.0109	1.32516	0.754628
P22061	4	Protein-L-isoaspartate(D-aspartate) O-methyltransferase	PCMT1	56.215	AWK(1)SGGASHSELIHNLR	AWK(56.21)SGGASHSELIHNLR	3	0.066047	0.00853569	1.199	4387900	2083700	2304200	0.90809	1.32035	0.757373
Q08211	1163	ATP-dependent RNA helicase A	DHX9	117.25	YGDGPRPPK(1)MAR	YGDGPRPPK(83.4)MAR	9	-0.3945	0.0014638	1.3544	36814000	16255000	20559000	1.0268	1.31905	0.758122
Q86XP3	61	ATP-dependent RNA helicase DDX42	DDX42	92.773	SAPPQLPSFYK(0.989)IGSK(0.011)	SAPPQLPSFYK(19.69)IGSK(-19.69)	11	-0.15557	0.000748514	1.3984	14309000	5817700	8491200	1.0628	1.31577	0.760011
P17096	46	High mobility group protein HMG-I/HMG-Y	HMGA1	58.92	K(0.003)QPPVSPGTALVGSQK(0.997)EPSEVPTPK	K(-25.5)QPPVSPGTALVGSQK(25.5)EPSEVPTPK(-43.87)	16	0.095499	0.000588082	1.0072	1173100	551250	621870	0.76776	1.31187	0.762272
O94776	508	Metastasis-associated protein MTA2	MTA2	77.14	TPLK(1)IHPLVR	TPLK(60.06)IHPLVR	4	0.028889	0.0240975	1.3256	60035000	26166000	33869000	1.0109	1.31131	0.762598
P16403	168	Histone H1.2	HIST1H1C	191.4	KPAAATVTK(0.998)K(0.002)	K(-142.3)PAAATVTK(27.52)K(-27.52)	9	-0.49137	3.75468e-06	1.1632	18830000	8846000	9984000	0.88706	1.3113	0.762603
P09874	637	Poly [ADP-ribose] polymerase 1	PARP1	179.46	K(1)FYPLEIDYGQDEEAVKK	K(146.8)FYPLEIDYGQDEEAVK(-146.8)K(-146.81)	1	0.66885	1.26435e-10	1.3767	35357000	14694000	20663000	1.0524	1.30815	0.764437
Q7Z5L9	324	Interferon regulatory factor 2-binding protein 2	IRF2BP2	184.8	DTLLALHQHGHSGPFESK(0.871)FK(0.129)	DTLLALHQHGHSGPFESK(8.31)FK(-8.31)	18	0.39544	7.44628e-12	1.3075	57322000	25367000	31954000	1.0002	1.30724	0.764971
Q13435	870	Splicing factor 3B subunit 2	SF3B2	90.22	EQQAQVEKEDFSDMVAEHAAK(0.5)QK(0.5)	EQQAQVEK(-56.21)EDFSDMVAEHAAK(0)QK(0)	21	-0.1878	8.07004e-07	1.1989	4524600	1946000	2578600	0.92067	1.3022	0.767929
Q13435	872	Splicing factor 3B subunit 2	SF3B2	90.22	EQQAQVEKEDFSDMVAEHAAK(0.5)QK(0.5)	EQQAQVEK(-56.21)EDFSDMVAEHAAK(0)QK(0)	23	-0.1878	8.07004e-07	1.1989	4524600	1946000	2578600	0.92067	1.3022	0.767929
O94776	539	Metastasis-associated protein MTA2	MTA2	158.36	GTK(1)TPINR	GTK(158.36)TPINR	3	0.65787	0.0362179	1.3158	11614000	5002000	6612100	1.0109	1.30161	0.768278
O43143	17	Pre-mRNA-splicing factor ATP-dependent RNA helicase DHX15	DHX15	200.71	LDLGEDYPSGK(0.914)K(0.086)	LDLGEDYPSGK(10.28)K(-10.28)	11	0.13666	2.8321e-07	1.3158	30340000	12835000	17505000	1.0117	1.30058	0.768886
Q9NX58	168	Cell growth-regulating nucleolar protein	LYAR	40.682	EQDQRPLHPVANPHAEISTK(0.997)VPASK(0.003)	EQDQRPLHPVANPHAEISTK(25.21)VPASK(-25.21)	20	-0.33812	0.0193725	1.7264	1202200	357130	845030	1.3299	1.29814	0.770331
Q9P2N5	852	RNA-binding protein 27	RBM27	84.17	NK(1)NMKPEER	NK(55.21)NMK(-55.21)PEER	2	-0.12818	0.0147486	1.5489	4423500	1774700	2648800	1.1956	1.2955	0.771903
Q9UK76	46	Hematological and neurological expressed 1 protein;Hematological and neurological expressed 1 protein, N-terminally processed	HN1	164.69	NK(1)MASNIFGTPEENQASWAK	NK(101.49)MASNIFGTPEENQASWAK(-101.49)	2	-0.22016	7.06345e-09	1.6326	28259000	10611000	17648000	1.2608	1.29489	0.772265
Q14103	243	Heterogeneous nuclear ribonucleoprotein D0	HNRNPD	131.52	K(1)YHNVGLSK	K(107.21)YHNVGLSK(-107.21)	1	0.63154	0.00158408	1.3807	25663000	10630000	15032000	1.067	1.294	0.772796
Q9ULW0	336	Targeting protein for Xklp2	TPX2	82.36	TFDETVSTYVPLAQQVEDFHK(1)R	TFDETVSTYVPLAQQVEDFHK(82.36)R	21	0.0078729	3.30315e-06	1.4474	1850500	733090	1117400	1.1193	1.29313	0.773318
P46063	626	ATP-dependent DNA helicase Q1	RECQL	256.91	K(1)AANMLQQSGSK	K(181.53)AANMLQQSGSK(-181.53)	1	-0.45533	3.5346e-21	1.1689	14736000	6770000	7965700	0.90428	1.29263	0.773616
P46013	906	Antigen KI-67	MKI67	104.55	SEETNTEIVECILK(1)R	SEETNTEIVECILK(104.55)R	14	0.35315	0.000187355	1.2767	4974800	2346400	2628400	0.98877	1.2912	0.774473
O00193	91	Small acidic protein	SMAP	239.43	KINEELESQYQQSMDSK(1)LSGR	K(-175.68)INEELESQYQQSMDSK(175.68)LSGR	17	-0.022603	2.07442e-21	1.1425	989190000	471230000	517960000	0.88549	1.29025	0.775046
Q14789	2017	Golgin subfamily B member 1	GOLGB1	60.754	EK(0.964)QQEVK(0.036)QLQK	EK(14.29)QQEVK(-14.29)QLQK(-53.28)	2	1.1958	0.0311736	0.87329	1453600000	768700000	684920000	0.67725	1.28946	0.775516
O94776	618	Metastasis-associated protein MTA2	MTA2	56.359	K(1)ALTHLEMR	K(56.36)ALTHLEMR	1	-0.021415	0.0493184	1.3007	1499000	625590	873390	1.0109	1.28668	0.777197
Q15365	115	Poly(rC)-binding protein 1	PCBP1	165.8	LVVPATQCGSLIGK(0.979)GGCK(0.021)	LVVPATQCGSLIGK(16.71)GGCK(-16.71)	14	0.19639	3.64607e-08	1.0825	27843000	20112000	7730900	0.84165	1.28616	0.777506
P09429	87;87	High mobility group protein B1;Putative high mobility group protein B1-like 1	HMGB1;HMGB1P1	57.836	TYIPPK(0.009)GETK(0.449)K(0.542)	TYIPPK(-17.92)GETK(-0.82)K(0.82)	11	-0.41181	0.0344688	1.5802	1427700	544300	883430	1.2313	1.28336	0.779205
P07910	8	Heterogeneous nuclear ribonucleoproteins C1/C2	HNRNPC	206.49	ASNVTNK(1)TDPR	ASNVTNK(206.49)TDPR	7	0.073948	3.95773e-10	1.2801	29585000	12611000	16974000	0.99846	1.28207	0.779986
O60869	23	Endothelial differentiation-related factor 1	EDF1	80.623	KGPTAAQAK(0.997)SK(0.003)	K(-72.21)GPTAAQAK(25.04)SK(-25.04)	9	0.30005	0.00873665	0.8107	4168900	2293700	1875200	0.63394	1.27883	0.781966
Q86V81	81	THO complex subunit 4	ALYREF	136.53	PK(0.994)QLPDK(0.006)WQHDLFDSGFGGGAGVETGGK	PK(22.33)QLPDK(-22.33)WQHDLFDSGFGGGAGVETGGK(-136.53)	2	-0.37787	2.79138e-17	1.2236	5685300	2358100	3327200	0.95694	1.27866	0.782069
P07910	89	Heterogeneous nuclear ribonucleoproteins C1/C2	HNRNPC	168.42	MIAGQVLDINLAAEPK(1)VNR	MIAGQVLDINLAAEPK(168.42)VNR	16	-0.16701	1.70636e-08	1.275	12303000	5572600	6730200	0.99846	1.27697	0.783106
Q9UHR5	305	SAP30-binding protein	SAP30BP	84.718	TTVISAVGTIVK(0.443)K(0.557)	TTVISAVGTIVK(-0.99)K(0.99)	13	-0.097439	0.00232168	1.4031	6800800	2938200	3862600	1.0997	1.27589	0.783765
Q15233	243	Non-POU domain-containing octamer-binding protein	NONO	149.94	LVIK(1)NQQFHK	LVIK(81.94)NQQFHK(-81.94)	4	0.098547	0.000253737	1.2824	11000000	4224800	6774800	1.0052	1.27577	0.783843
O15446	70	DNA-directed RNA polymerase I subunit RPA34	CD3EAP	65.842	HVPLSGSQIVK(0.851)GK(0.149)	HVPLSGSQIVK(7.57)GK(-7.57)	11	0.51231	0.0308088	1.9273	1466500	376790	1089700	1.5116	1.27501	0.78431
P27695	24	DNA-(apurinic or apyrimidinic site) lyase;DNA-(apurinic or apyrimidinic site) lyase, mitochondrial	APEX1	58.83	GAVAEDGDELRTEPEAK(0.862)K(0.138)	GAVAEDGDELRTEPEAK(7.95)K(-7.95)	17	0.23601	0.00316236	1.2641	9111200	4043300	5067900	0.99162	1.27478	0.784447
Q96HC4	415	PDZ and LIM domain protein 5	PDLIM5	78.334	AEHIPAGK(1)R	AEHIPAGK(78.33)R	8	0.54648	0.0181336	1.0322	5314400	3265600	2048900	0.81019	1.27402	0.784916
Q9Y3B9	179	RRP15-like protein	RRP15	105.65	GVVQLFNAVQK(0.914)HQK(0.086)	GVVQLFNAVQK(10.25)HQK(-10.25)	11	0.2655	0.000623907	1.3243	1464900	598370	866520	1.0429	1.26982	0.78751
P68431	123;122;123;123;123	Histone H3.1;Histone H3.3C;Histone H3.1t;Histone H3.3;Histone H3.2	HIST1H3A;H3F3C;HIST3H3;H3F3A;HIST2H3A	128.85	VTIMPK(1)DIQLAR	VTIMPK(128.85)DIQLAR	6	-0.85092	0.00120548	1.1602	6543800	3010200	3533600	0.91452	1.26864	0.788243
Q14247	57	Src substrate cortactin	CTTN	98.676	TVQGSGHQEHINIHK(1)LR	TVQGSGHQEHINIHK(43.45)LR	15	-0.032575	1.36547e-05	1.3264	3126600	1404700	1721800	1.0461	1.26795	0.788676
Q8WXI9	97	Transcriptional repressor p66-beta	GATAD2B	92.31	TAGRPGK(1)ENINDEPVDMSAR	TAGRPGK(92.31)ENINDEPVDMSAR	7	-0.66936	7.79682e-06	1.3073	2933300	1331000	1602300	1.0311	1.26787	0.788725
Q14247	295	Src substrate cortactin	CTTN	70.963	LAK(1)HESQQDYSK	LAK(49.09)HESQQDYSK(-49.09)	3	-0.081422	0.0216024	1.3261	1727300	723040	1004300	1.0461	1.26766	0.788855
Q13185	5	Chromobox protein homolog 3	CBX3	194.22	ASNK(1)TTLQK	ASNK(104.32)TTLQK(-104.32)	4	0.018299	1.38322e-05	1.3623	55826000	24599000	31228000	1.076	1.26608	0.789841
P68431	57;56;57;57;57	Histone H3.1;Histone H3.3C;Histone H3.1t;Histone H3.3;Histone H3.2	HIST1H3A;H3F3C;HIST3H3;H3F3A;HIST2H3A	177.36	YQK(1)STELLIR	YQK(177.36)STELLIR	3	0.31155	0.000140402	1.1574	15723000	7226100	8496700	0.91452	1.26558	0.79015
P51610	2024	Host cell factor 1;HCF N-terminal chain 1;HCF N-terminal chain 2;HCF N-terminal chain 3;HCF N-terminal chain 4;HCF N-terminal chain 5;HCF N-terminal chain 6;HCF C-terminal chain 1;HCF C-terminal chain 2;HCF C-terminal chain 3;HCF C-terminal chain 4;HCF C-terminal chain 5;HCF C-terminal chain 6	HCFC1	73.927	RPMSSPEMK(0.998)SAPK(0.002)	RPMSSPEMK(27.45)SAPK(-27.45)	9	-0.62655	0.0089732	1.1255	1142500	550520	591930	0.89004	1.26455	0.790795
Q9P013	91	Spliceosome-associated protein CWC15 homolog	CWC15	211.22	EHTTSSSVSK(0.997)K(0.003)PR	EHTTSSSVSK(25.64)K(-25.64)PR	10	-0.19316	2.88871e-12	1.3588	25725000	10853000	14872000	1.0747	1.26435	0.790918
Q13547	412	Histone deacetylase 1	HDAC1	146.58	ISICSSDK(1)R	ISICSSDK(146.58)R	8	-0.31781	0.0207781	1.3518	29965000	13194000	16772000	1.0702	1.26313	0.791685
Q9Y3Y2	8	Chromatin target of PRMT1 protein	CHTOP	75.378	AAQSAPK(0.846)VVLK(0.154)	AAQSAPK(7.39)VVLK(-7.39)	7	-0.40965	0.00393717	1.243	979720	376680	603040	0.98578	1.26093	0.793065
Q9UBB5	212	Methyl-CpG-binding domain protein 2	MBD2	130.56	TGK(1)MMPSK	TGK(108.43)MMPSK(-108.43)	3	-0.033756	0.0198564	1.0305	4540600	2259300	2281200	0.81765	1.26032	0.79345
Q9P013	40	Spliceosome-associated protein CWC15 homolog	CWC15	83.948	DLPSHTK(0.987)IK(0.013)	DLPSHTK(18.72)IK(-18.72)	7	0.030531	0.0215105	1.3544	41428000	17503000	23926000	1.0747	1.26026	0.793488
P53999	38	Activated RNA polymerase II transcriptional coactivator p15	SUB1	85.622	QVAPEK(0.002)PVK(0.956)K(0.043)	QVAPEK(-27.78)PVK(13.48)K(-13.48)	9	-0.34512	0.00894052	1.4934	94274000	37086000	57188000	1.1858	1.2594	0.794027
O60684	18	Importin subunit alpha-7	KPNA6	58.098	SYK(1)NNALNPEEMR	SYK(58.1)NNALNPEEMR	3	-0.46579	0.0519275	1.0617	1941800	950910	990920	0.84443	1.2573	0.795357
Q14669	298	E3 ubiquitin-protein ligase TRIP12	TRIP12	126.25	SETSKPGPSGLQAK(1)LASLR	SETSK(-88.58)PGPSGLQAK(88.58)LASLR	14	1.3612	3.40223e-07	1.0692	13227000	6374600	6852600	0.85224	1.25458	0.797082
Q00839	12	Heterogeneous nuclear ribonucleoprotein U	HNRNPU	176.05	LK(1)VSELKEELK	LK(133.42)VSELK(-133.42)EELK(-171.86)	2	-0.22667	7.21064e-06	1.1687	31459000	14293000	17166000	0.93198	1.254	0.79745
P37802	171	Transgelin-2	TAGLN2	153.65	NFSDNQLQEGK(1)NVIGLQMGTNR	NFSDNQLQEGK(153.65)NVIGLQMGTNR	11	-0.51851	6.29186e-12	1.3474	108920000	43340000	65582000	1.076	1.25223	0.798575
Q96ST3	448	Paired amphipathic helix protein Sin3a	SIN3A	96.103	LLNLK(1)DSSMADASK	LLNLK(53.36)DSSMADASK(-53.36)	5	0.02835	0.0385341	1.4016	2617000	1044300	1572700	1.1199	1.25154	0.799015
Q9GZP8	32	Immortalization up-regulated protein	IMUP	82.157	LSPHK(1)VQGR	LSPHK(66.69)VQGR	5	0.077774	1.33206e-08	0.93471	5695700	3911700	1784000	0.74794	1.24971	0.800184
O43809	23	Cleavage and polyadenylation specificity factor subunit 5	NUDT21	178.72	GVTQFGNK(1)YIQQTK	GVTQFGNK(98.01)YIQQTK(-98.01)	8	1.0899	2.46528e-10	1.3006	46413000	20755000	25658000	1.0414	1.2489	0.800707
Q15233	336	Non-POU domain-containing octamer-binding protein	NONO	152.4	MEELHNQEVQK(1)R	MEELHNQEVQK(152.4)R	11	-0.26417	0.000148554	1.2535	9339900	4172100	5167800	1.0052	1.24702	0.801915
Q7L014	776	Probable ATP-dependent RNA helicase DDX46	DDX46	133.23	SSGFSGK(0.987)GFK(0.013)	SSGFSGK(18.95)GFK(-18.95)	7	0.083115	0.0297483	1.1463	6097700	2781700	3316000	0.92074	1.24498	0.803228
Q9Y2W2	610	WW domain-binding protein 11	WBP11	102.52	SEDDSAVPLAK(0.987)AAPK(0.013)	SEDDSAVPLAK(18.66)AAPK(-18.66)	11	0.084607	0.00507609	1.4875	3624600	1440200	2184500	1.196	1.24373	0.804034
Q9UKY7	181	Protein CDV3 homolog	CDV3	154.87	LTTTRK(1)TPQGPPEIYSDTQFPSLQSTAK	LTTTRK(91.23)TPQGPPEIYSDTQFPSLQSTAK(-91.23)	6	-0.56247	1.47185e-12	1.3445	30521000	15202000	15318000	1.0824	1.24215	0.805058
O75533	430	Splicing factor 3B subunit 1	SF3B1	175.85	K(1)LTATPTPLGGMTGFHMQTEDR	K(157.73)LTATPTPLGGMTGFHMQTEDR	1	1.5031	3.41647e-13	1.2043	13448000	9309200	4139200	0.96961	1.24205	0.805123
P46063	637	ATP-dependent DNA helicase Q1	RECQL	109.6	AANMLQQSGSK(0.995)NTGAK(0.005)	AANMLQQSGSK(23.42)NTGAK(-23.42)	11	-0.95217	0.00013186	1.1211	9693900	4613000	5080800	0.90428	1.23977	0.806601
Q9H910	67	Hematological and neurological expressed 1-like protein	HN1L	127.5	TNPPGGK(1)GSGIFDESTPVQTR	TNPPGGK(127.5)GSGIFDESTPVQTR	7	0.01004	4.06185e-10	0.91297	20506000	11443000	9063000	0.73664	1.23937	0.806861
Q7L014	263	Probable ATP-dependent RNA helicase DDX46	DDX46	254.47	SGPTVTK(1)VVTVVTTK	SGPTVTK(144.08)VVTVVTTK(-144.08)	7	0.064873	1.82501e-24	1.1379	35555000	17414000	18142000	0.92074	1.23585	0.809157
Q15428	10	Splicing factor 3A subunit 2	SF3A2	131.43	MDFQHRPGGK(1)TGSGGVASSSESNR	MDFQHRPGGK(131.43)TGSGGVASSSESNR	10	-0.23614	1.95513e-12	1.2826	2112900	967490	1145400	1.0381	1.23553	0.809372
P14866	62	Heterogeneous nuclear ribonucleoprotein L	HNRNPL	161.97	LK(1)TDNAGDQHGGGGGGGGGAGAAGGGGGGENYDDPHKTPASPVVHIR	LK(152.85)TDNAGDQHGGGGGGGGGAGAAGGGGGGENYDDPHK(-152.85)TPASPVVHIR	2	0.062933	7.62871e-31	1.2913	28415000	12034000	16381000	1.0466	1.2338	0.810501
P27695	7	DNA-(apurinic or apyrimidinic site) lyase;DNA-(apurinic or apyrimidinic site) lyase, mitochondrial	APEX1	82.482	K(1)GAVAEDGDELRTEPEAK	K(82.05)GAVAEDGDELRTEPEAK(-82.05)	1	0.24581	4.51035e-05	1.2217	16469000	7522000	8947200	0.99162	1.23202	0.811672
Q96KB5	12	Lymphokine-activated killer T-cell-originated protein kinase	PBK	186.76	TPSK(1)LSEK	TPSK(127.78)LSEK(-127.78)	4	-0.12057	0.0398858	0.8713	13066000	6864800	6200700	0.70732	1.23183	0.811798
O95816	5	BAG family molecular chaperone regulator 2	BAG2	99.139	AQAK(1)INAK	AQAK(60.3)INAK(-60.3)	4	-0.22877	0.00367449	1.4478	8894300	3382500	5511800	1.1773	1.22976	0.813165
Q96C86	10	m7GpppX diphosphatase	DCPS	101.54	ADAAPQLGK(1)R	ADAAPQLGK(101.54)R	9	0.23054	0.00403075	1.4346	4651400	1756600	2894800	1.1672	1.2291	0.813607
P46100	715	Transcriptional regulator ATRX	ATRX	100.41	NSSDSAIDNPK(0.023)PNK(0.812)LPK(0.166)	NSSDSAIDNPK(-15.54)PNK(6.9)LPK(-6.9)	14	-1.4853	2.67151e-05	1.5251	10122000	4440300	5682000	1.2413	1.22863	0.813914
P27694	88	Replication protein A 70 kDa DNA-binding subunit;Replication protein A 70 kDa DNA-binding subunit, N-terminally processed	RPA1	195.17	FIVNTLK(1)DGRR	FIVNTLK(64.82)DGRR	7	-0.73364	8.0429e-06	1.3064	138430000	59542000	78893000	1.0636	1.22828	0.814146
P22626	113	Heterogeneous nuclear ribonucleoproteins A2/B1	HNRNPA2B1	67.275	EESGKPGAHVTVK(0.457)K(0.543)	EESGK(-41.56)PGAHVTVK(-0.74)K(0.74)	14	-0.44188	0.00979973	1.183	3508100	1623300	1884800	0.96376	1.22748	0.814675
O60832	20	H/ACA ribonucleoprotein complex subunit 4	DKC1	180.37	K(1)SLPEEDVAEIQHAEEFLIKPESK	K(177.54)SLPEEDVAEIQHAEEFLIK(-177.54)PESK(-180.31)	1	0.30731	8.60783e-16	1.3378	31397000	11954000	19443000	1.0905	1.22678	0.815144
Q96I25	41	Splicing factor 45	RBM17	187	AALTQAK(1)SQR	AALTQAK(187)SQR	7	0.14495	1.55676e-05	1.5874	13847000	5249700	8596900	1.2948	1.22598	0.815673
P04083	29	Annexin A1	ANXA1	116.2	SSK(1)GGPGSAVSPYPTFNPSSDVAALHK	SSK(116.2)GGPGSAVSPYPTFNPSSDVAALHK(-116.2)	3	0.07067	1.33734e-11	1.5089	4303500	2102200	2201300	1.2325	1.22426	0.81682
Q8WW12	150	PEST proteolytic signal-containing nuclear protein	PCNP	270.61	DTPTSAGPNSFNK(0.986)GK(0.014)	DTPTSAGPNSFNK(18.47)GK(-18.47)	13	-0.3221	5.00538e-25	1.2594	42969000	18788000	24181000	1.0332	1.21893	0.820391
P50990	7	T-complex protein 1 subunit theta	CCT8	89.46	ALHVPK(1)APGFAQMLK	ALHVPK(77.99)APGFAQMLK(-77.99)	6	-0.14528	0.000162889	1.2303	50211000	20894000	29318000	1.0105	1.21752	0.821344
P82979	149	SAP domain-containing ribonucleoprotein	SARNP	59.673	GLSSDNKPMVNLDK(0.788)LK(0.212)	GLSSDNK(-38.25)PMVNLDK(5.69)LK(-5.69)	14	-0.35079	0.0267985	1.0226	2006200	863610	1142600	0.84	1.21738	0.821436
P13639	275	Elongation factor 2	EEF2	129.85	FSK(1)SATSPEGK	FSK(98.78)SATSPEGK(-98.78)	3	0.090566	0.0454366	1.0719	5132700	2396200	2736500	0.88174	1.21566	0.822595
Q9UQE7	106	Structural maintenance of chromosomes protein 3	SMC3	211.85	K(1)DQYFLDKK	K(99.4)DQYFLDK(-99.4)K(-106.07)	1	0.1277	0.000113877	1.1745	249040000	114730000	134310000	0.96862	1.21255	0.824708
Q71UI9	116;116	Histone H2A.V;Histone H2A.Z	H2AFV;H2AFZ	64.26	ATIAGGGVIPHIHK(0.808)SLIGK(0.192)	ATIAGGGVIPHIHK(6.24)SLIGK(-6.24)	14	0.057983	0.000824263	1.321	42098000	17901000	24198000	1.0911	1.2107	0.825965
Q13185	21	Chromobox protein homolog 3	CBX3	196.15	K(1)VEEAEPEEFVVEK	K(192.51)VEEAEPEEFVVEK(-192.51)	1	-0.088838	2.50042e-07	1.3015	41011000	16780000	24232000	1.076	1.20957	0.826738
Q9BY42	10	Protein RTF2 homolog	RTFDC1	138.54	GCDGGTIPK(1)R	GCDGGTIPK(138.54)R	9	0.73168	0.00887788	1.1149	1383000	675170	707820	0.92227	1.20887	0.827222
Q13435	275	Splicing factor 3B subunit 2	SF3B2	120.87	IPQALEK(1)ILQLK	IPQALEK(85.8)ILQLK(-85.8)	7	-1.0254	0.00196721	1.1116	14750000	7123200	7627000	0.92067	1.20738	0.828239
P21291	178	Cysteine and glycine-rich protein 1	CSRP1	209.25	NFGPK(1)GFGFGQGAGALVHSE	NFGPK(157.84)GFGFGQGAGALVHSE	5	0.52429	1.78273e-15	1.1012	121390000	58942000	62452000	0.91208	1.20735	0.82826
P14174	78	Macrophage migration inhibitory factor	MIF	86.756	SYSK(1)LLCGLLAER	SYSK(86.76)LLCGLLAER	4	-0.69639	0.00371733	0.99624	3947400	1954100	1993300	0.82558	1.20672	0.828696
Q13428	1034	Treacle protein	TCOF1	105.03	IAPK(1)ASMAGASSSK	IAPK(60.72)ASMAGASSSK(-60.72)	4	-0.044621	0.0210899	1.6251	6956500	2640300	4316300	1.3471	1.20637	0.828934
Q13428	803	Treacle protein	TCOF1	140.24	APSAK(1)GTISAPGK	APSAK(77.78)GTISAPGK(-77.78)	5	0.32853	0.0197046	1.6246	2586500	975040	1611500	1.3471	1.206	0.829189
P50238	77	Cysteine-rich protein 1	CRIP1	111.74	GGAESHTFK(1)	GGAESHTFK(111.74)	9	-0.021887	0.0451362	0.67525	3584100	2198700	1385400	0.56235	1.20076	0.832803
Q71UI9	121;121	Histone H2A.V;Histone H2A.Z	H2AFV;H2AFZ	47.082	ATIAGGGVIPHIHK(0.401)SLIGK(0.599)	ATIAGGGVIPHIHK(-1.73)SLIGK(1.73)	19	0.11871	0.0511945	1.3092	12466000	5340200	7125700	1.0911	1.19989	0.83341
Q14839	696	Chromodomain-helicase-DNA-binding protein 4	CHD4	100.77	K(1)LERPPETPTVDPTVK	K(80.61)LERPPETPTVDPTVK(-80.61)	1	-0.13386	0.000165661	1.4192	187360000	74924000	112430000	1.1828	1.19986	0.833427
Q8WW12	34	PEST proteolytic signal-containing nuclear protein	PCNP	88.551	AGAAGGPEEEAEK(0.009)PVK(0.417)TK(0.574)	AGAAGGPEEEAEK(-18.22)PVK(-1.39)TK(1.39)	18	0.24765	3.38623e-05	1.239	4057300	1822400	2234800	1.0332	1.19919	0.833898
Q9NVP1	7	ATP-dependent RNA helicase DDX18	DDX18	93.429	SHLPMK(1)LLR	SHLPMK(93.43)LLR	6	0.05245	0.00290944	1.4836	13561000	5353400	8208000	1.2396	1.19684	0.835535
Q9H6F5	226	Coiled-coil domain-containing protein 86	CCDC86	110.31	K(0.998)LNK(0.002)EELPVIPK	K(26.14)LNK(-26.14)EELPVIPK(-107.27)	1	-0.10776	0.00166785	1.0574	1975900	945860	1030100	0.88636	1.19297	0.838245
P62979	63;63;63;63	Ubiquitin-40S ribosomal protein S27a;Ubiquitin;40S ribosomal protein S27a;Ubiquitin-60S ribosomal protein L40;Ubiquitin;60S ribosomal protein L40;Polyubiquitin-B;Ubiquitin;Polyubiquitin-C;Ubiquitin	RPS27A;UBA52;UBB;UBC	128.69	TLSDYNIQK(1)ESTLHLVLR	TLSDYNIQK(128.69)ESTLHLVLR	9	0.38179	8.17914e-07	1.0304	17800000	8520700	9278900	0.86385	1.1928	0.838364
Q2KHR3	1073	Glutamine and serine-rich protein 1	QSER1	221.14	IEEENQDLMHFNLQK(0.943)K(0.057)	IEEENQDLMHFNLQK(12.17)K(-12.17)	15	-0.24343	1.89381e-13	1.4145	11467000	4102500	7364600	1.1871	1.19156	0.839236
Q13428	655	Treacle protein	TCOF1	66.004	KTNTTASAK(1)VAPVR	K(-40.29)TNTTASAK(40.29)VAPVR	9	-0.33507	0.0105183	1.6051	1287900	465050	822870	1.3471	1.19152	0.839262
O76021	468	Ribosomal L1 domain-containing protein 1	RSL1D1	125.82	FFTTPSK(1)SVR	FFTTPSK(125.82)SVR	7	0.1594	0.052564	1.5376	19041000	7423900	11617000	1.295	1.18734	0.842222
Q2TAL8	246	Glutamine-rich protein 1	QRICH1	174.98	VGTASVLQPVK(0.909)K(0.091)	VGTASVLQPVK(10.01)K(-10.01)	11	0.033698	0.000210127	1.4473	6534200	2568300	3966000	1.2194	1.1869	0.842534
Q1ED39	65	Lysine-rich nucleolar protein 1	KNOP1	59.709	SVAHGQAPEMPLVK(0.839)K(0.161)	SVAHGQAPEMPLVK(7.18)K(-7.18)	14	-0.96429	0.00869113	0.99202	813050	391930	421120	0.83621	1.18633	0.842937
P20290	57;8	Transcription factor BTF3;Transcription factor BTF3 homolog 4	BTF3;BTF3L4	147.34	LAK(1)LQAQVR	LAK(147.34)LQAQVR	3	0.66559	0.0518936	1.1667	19411000	9471400	9939700	0.98359	1.18616	0.843053
P19338	80	Nucleolin	NCL	126.67	VAVATPAK(0.355)K(0.645)	VAVATPAK(-2.59)K(2.59)	9	-0.24482	0.0442989	1.3011	70253000	30808000	39444000	1.104	1.17853	0.848513
P43243	3	Matrin-3	MATR3	83.862	SK(1)SFQQSSLSR	SK(83.86)SFQQSSLSR	2	0.16944	0.00180901	1.2394	1791100	670790	1120300	1.0533	1.17668	0.849847
P20042	87	Eukaryotic translation initiation factor 2 subunit 2	EIF2S2	150.06	K(1)IFDIDEAEEGVK	K(124.1)IFDIDEAEEGVK(-124.1)	1	0.3432	0.00308121	1.583	49994000	19545000	30449000	1.3471	1.17512	0.850979
Q6P1J9	181	Parafibromin	CDC73	142.1	SLSEAMSVEK(1)IAAIK	SLSEAMSVEK(43.51)IAAIK(-43.51)	10	-0.20315	0.00013079	1.2381	9754000	4444700	5309300	1.0537	1.175	0.851062
O14530	208	Thioredoxin domain-containing protein 9	TXNDC9	125.18	FGTNFTK(1)LEK	FGTNFTK(37.92)LEK(-37.92)	7	0.13631	0.0168537	1.2994	10046000	4675900	5370500	1.106	1.17486	0.851162
Q9GZP8	74	Immortalization up-regulated protein	IMUP	55.186	SHAAGSK(0.999)QHESIPGK(0.001)	SHAAGSK(32.05)QHESIPGK(-32.05)	7	-0.22696	0.0334932	0.87869	4267300	2328300	1939000	0.74794	1.17481	0.851199
Q99961	12	Endophilin-A2	SH3GL1	130.01	QFYK(1)ASQLVSEK	QFYK(91.7)ASQLVSEK(-91.7)	4	0.039357	0.0503007	1.3673	4793800	2031000	2762900	1.1644	1.17425	0.851605
Q9ULW0	567	Targeting protein for Xklp2	TPX2	90.654	FK(1)ALPLPHFDTINLPEKK	FK(80.64)ALPLPHFDTINLPEK(-80.64)K(-80.64)	2	0.2976	8.51941e-05	1.3136	6893000	3058300	3834700	1.1193	1.17359	0.852086
Q13573	170	SNW domain-containing protein 1	SNW1	143.03	AADK(1)LAPAQYIR	AADK(125.57)LAPAQYIR	4	0.24424	0.0258826	1.3632	10371000	4353500	6017200	1.1619	1.17325	0.852333
P61978	405	Heterogeneous nuclear ribonucleoprotein K	HNRNPK	236.33	DLAGSIIGK(1)GGQR	DLAGSIIGK(55.31)GGQR	9	-0.45928	9.77336e-16	1.1924	501730000	241940000	259790000	1.0181	1.1712	0.853824
P19338	116	Nucleolin	NCL	246.56	GATPGK(1)ALVATPGK	GATPGK(87.8)ALVATPGK(-87.8)	6	-0.39236	9.19159e-17	1.2918	160650000	67658000	92996000	1.104	1.17011	0.854621
P04075	147;147	Fructose-bisphosphate aldolase A;Fructose-bisphosphate aldolase C	ALDOA;ALDOC	214.64	DGADFAK(1)WR	DGADFAK(194.44)WR	7	0.0092165	3.33439e-05	0.6781	76518000	45935000	30582000	0.5796	1.16994	0.854741
Q9UKY7	15	Protein CDV3 homolog	CDV3	151.56	SLDNFFAK(1)R	SLDNFFAK(151.56)R	8	0.024526	0.0166426	1.2661	38010000	16687000	21323000	1.0824	1.16972	0.854909
Q9BY42	224	Protein RTF2 homolog	RTFDC1	80.236	AAESVSKPDVSEEAPGPSK(0.456)VK(0.544)	AAESVSK(-50.63)PDVSEEAPGPSK(-0.77)VK(0.77)	21	0.58552	0.000127626	1.0771	3278600	1516300	1762300	0.92227	1.16788	0.856253
P21291	108	Cysteine and glycine-rich protein 1	CSRP1	149.47	HEEAPGHRPTTNPNASK(0.999)FAQK(0.001)	HEEAPGHRPTTNPNASK(29.34)FAQK(-29.34)	17	-0.27527	6.43248e-12	1.0636	56840000	27324000	29516000	0.91208	1.16613	0.85754
P51608	223	Methyl-CpG-binding protein 2	MECP2	116.77	LLVK(1)MPFQTSPGGK	LLVK(89.44)MPFQTSPGGK(-89.44)	4	0.072166	0.0166315	0.59303	1280900	808890	471970	0.51055	1.16155	0.860918
P26599	410	Polypyrimidine tract-binding protein 1	PTBP1	156.69	ITLSK(1)HQNVQLPR	ITLSK(156.69)HQNVQLPR	5	-0.31721	5.62983e-05	1.4562	9910400	4245600	5664800	1.2546	1.16069	0.861557
P51608	200	Methyl-CpG-binding protein 2	MECP2	113.29	GSGTTRPK(1)AATSEGVQVK	GSGTTRPK(89.25)AATSEGVQVK(-89.25)	8	-0.87554	7.105e-07	0.59172	562790	363970	198820	0.51055	1.15899	0.862824
Q96ST3	602	Paired amphipathic helix protein Sin3a	SIN3A	66.595	K(1)TQYEEHIYR	K(66.6)TQYEEHIYR	1	-0.33672	0.0262778	1.295	1928500	833190	1095300	1.1199	1.15635	0.864788
P63279	18	SUMO-conjugating enzyme UBC9	UBE2I	86.548	K(1)DHPFGFVAVPTK	K(86.55)DHPFGFVAVPTK(-86.55)	1	0.94932	0.00220239	1.0504	5110100	2305600	2804600	0.90925	1.15524	0.865623
P51003	736	Poly(A) polymerase alpha	PAPOLA	85.376	TSSTDLSDIPALPANPIPVIK(0.929)NSIK(0.071)	TSSTDLSDIPALPANPIPVIK(11.15)NSIK(-11.15)	21	-0.1824	4.51032e-07	1.392	60181000	25793000	34388000	1.2071	1.15318	0.86717
Q86YP4	550	Transcriptional repressor p66-alpha	GATAD2A	126.97	GVLHTFSPSPK(1)LQNSASATALVSR	GVLHTFSPSPK(126.97)LQNSASATALVSR	11	0.29968	7.05501e-11	1.2091	8862600	4388700	4474000	1.0487	1.15295	0.867339
Q8WW12	67	PEST proteolytic signal-containing nuclear protein	PCNP	153.21	SAEEEAADLPTK(0.093)PTK(0.744)ISK(0.163)	SAEEEAADLPTK(-9.03)PTK(6.6)ISK(-6.6)	15	-0.62443	8.30694e-08	1.1907	224580000	102810000	121770000	1.0332	1.15244	0.867725
Q8WW12	70	PEST proteolytic signal-containing nuclear protein	PCNP	169.09	ISK(1)FGFAIGSQTTK	ISK(78.5)FGFAIGSQTTK(-78.5)	3	-0.47751	2.39103e-07	1.189	385640000	175680000	209960000	1.0332	1.15079	0.868966
P04075	342	Fructose-bisphosphate aldolase A	ALDOA	126.24	ALANSLACQGK(1)	ALANSLACQGK(126.24)	11	0.56882	0.0116601	0.66691	6607500	3665000	2942500	0.5796	1.15064	0.869083
Q13428	458	Treacle protein	TCOF1	199.19	K(1)TGPAAAQVQVGK	K(198.86)TGPAAAQVQVGK(-198.86)	1	-0.10793	2.82684e-07	1.5452	9960300	3841000	6119300	1.3471	1.14706	0.871797
P19338	102	Nucleolin	NCL	145.55	TVTPAK(1)AVTTPGK	TVTPAK(75.58)AVTTPGK(-75.58)	6	-0.081494	0.0133342	1.2658	147350000	64205000	83141000	1.104	1.14656	0.872176
P05783	407	Keratin, type I cytoskeletal 18	KRT18	160.04	LLEDGEDFNLGDALDSSNSMQTIQK(1)TTTR	LLEDGEDFNLGDALDSSNSMQTIQK(160.04)TTTR	25	0.035459	7.69631e-19	0.68521	67956000	41271000	26685000	0.59785	1.14612	0.872506
P09661	179	U2 small nuclear ribonucleoprotein A'	SNRPA1	190.85	SK(1)TFNPGAGLPTDK	SK(190.85)TFNPGAGLPTDK(-190.85)	2	-0.16463	1.09437e-06	1.2758	12048000	5625400	6422200	1.1135	1.14576	0.872786
P21291	112	Cysteine and glycine-rich protein 1	CSRP1	149.72	FAQK(1)IGGSER	FAQK(120.12)IGGSER	4	0.20123	0.00836701	1.0441	192800000	94508000	98296000	0.91208	1.14475	0.873556
Q15233	467	Non-POU domain-containing octamer-binding protein	NONO	184.87	AAPGAEFAPNK(1)R	AAPGAEFAPNK(184.87)R	11	-0.081474	1.76972e-06	1.1459	118890000	56672000	62223000	1.0052	1.13997	0.877214
P63241	67;67;67	Eukaryotic translation initiation factor 5A-1;Eukaryotic translation initiation factor 5A-2;Eukaryotic translation initiation factor 5A-1-like	EIF5A;EIF5A2;EIF5AL1	86.911	VHLVGIDIFTGK(0.759)K(0.241)	VHLVGIDIFTGK(4.99)K(-4.99)	12	-0.72039	0.00217873	1.1007	2645100	1277300	1367800	0.96751	1.13766	0.878995
Q9UKY7	232	Protein CDV3 homolog	CDV3	86.114	GRDEVSK(1)NQALK	GRDEVSK(55.55)NQALK(-55.55)	7	0.55277	0.00408	1.2311	3504400	1606300	1898100	1.0824	1.13738	0.879214
P62913	52	60S ribosomal protein L11	RPL11	131.24	VLEQLTGQTPVFSK(1)AR	VLEQLTGQTPVFSK(131.24)AR	14	-0.28022	0.00011426	1.2593	6285000	2807800	3477200	1.1096	1.13491	0.881124
P62328	26	Thymosin beta-4;Hematopoietic system regulatory peptide	TMSB4X	257.8	TETQEK(1)NPLPSK	TETQEK(142.08)NPLPSK(-142.08)	6	0.013944	8.69569e-21	1.1953	11031000	5009700	6021100	1.0535	1.1346	0.881369
Q9H773	140	dCTP pyrophosphatase 1	DCTPP1	63.277	K(1)YTELPHGAISEDQAVGPADIPCDSTGQTST	K(63.28)YTELPHGAISEDQAVGPADIPCDSTGQTST	1	0.31296	0.000152997	1.1487	14417000	6605800	7811600	1.0151	1.13161	0.883695
P19338	125	Nucleolin	NCL	124.08	ALVATPGK(0.362)K(0.638)	ALVATPGK(-2.46)K(2.46)	9	-0.2526	0.0508806	1.2466	31376000	14172000	17204000	1.104	1.12917	0.885609
P62328	12	Thymosin beta-4;Hematopoietic system regulatory peptide	TMSB4X	244.72	SDKPDMAEIEK(1)FDK	SDK(-195.37)PDMAEIEK(52.93)FDK(-52.93)	11	-0.05875	1.19605e-18	1.1881	81625000	37320000	44305000	1.0535	1.12776	0.88671
Q8IWZ8	95	SURP and G-patch domain-containing protein 1	SUGP1	63.185	FANDGSFLQQFLK(0.967)LQK(0.033)	FANDGSFLQQFLK(14.66)LQK(-14.66)	13	-1.7233	0.00856489	1.0838	4062100	1303600	2758500	0.96324	1.12516	0.888762
P19338	467	Nucleolin	NCL	188.59	SISLYYTGEK(1)GQNQDYR	SISLYYTGEK(188.59)GQNQDYR	10	0.15498	9.41699e-10	1.2419	14207000	6153500	8053300	1.104	1.12491	0.88896
P14866	455	Heterogeneous nuclear ribonucleoprotein L	HNRNPL	94.275	LNVCVSK(1)QPAIMPGQSYGLEDGSCSYK	LNVCVSK(89.97)QPAIMPGQSYGLEDGSCSYK(-89.97)	7	0.27843	1.6707e-07	1.1762	12933000	4842600	8090000	1.0466	1.12383	0.889815
P63241	68;68;68	Eukaryotic translation initiation factor 5A-1;Eukaryotic translation initiation factor 5A-2;Eukaryotic translation initiation factor 5A-1-like	EIF5A;EIF5A2;EIF5AL1	122.22	K(1)YEDICPSTHNMDVPNIK	K(122.22)YEDICPSTHNMDVPNIK(-122.22)	1	-0.42207	5.3402e-07	1.0871	5523300	2432000	3091300	0.96751	1.12361	0.889992
P62805	32	Histone H4	HIST1H4A	214.54	DNIQGITK(1)PAIR	DNIQGITK(214.54)PAIR	8	-0.32714	1.52416e-10	1.0107	9307000	4568900	4738200	0.90295	1.11933	0.893391
Q9P013	18	Spliceosome-associated protein CWC15 homolog	CWC15	149.96	GK(1)GEGDLSQLSK	GK(147.91)GEGDLSQLSK(-147.91)	2	-0.44036	0.0126891	1.2009	4151000	1893300	2257700	1.0747	1.11743	0.894912
Q13428	746	Treacle protein	TCOF1	76.492	GSLGQGTAPVLPGK(1)TGPTVTQVK	GSLGQGTAPVLPGK(41.4)TGPTVTQVK(-41.4)	14	-0.016246	0.000353691	1.5039	8293700	3256700	5037000	1.3471	1.1164	0.895738
P21291	69	Cysteine and glycine-rich protein 1	CSRP1	161.84	YGPK(1)GYGYGQGAGTLSTDKGESLGIK	YGPK(148.9)GYGYGQGAGTLSTDK(-148.9)GESLGIK(-159.35)	4	0.20872	4.36849e-18	1.017	19259000	9984300	9274600	0.91208	1.11503	0.896834
P20042	324	Eukaryotic translation initiation factor 2 subunit 2	EIF2S2	147.4	TGFQAVTGK(1)R	TGFQAVTGK(142.43)R	9	0.31836	0.00441547	1.5009	26489000	11932000	14557000	1.3471	1.11417	0.897528
Q13428	637	Treacle protein	TCOF1	152.79	PALK(1)IPQTK	PALK(108.35)IPQTK(-108.35)	4	0.2101	0.0402191	1.5	11200000	4673600	6526800	1.3471	1.1135	0.898067
P31949	3	Protein S100-A11;Protein S100-A11, N-terminally processed	S100A11	125.75	AK(1)ISSPTETER	AK(105.98)ISSPTETER	2	-0.22404	0.000325621	0.78769	37718000	20206000	17512000	0.70764	1.11312	0.898374
O76021	457	Ribosomal L1 domain-containing protein 1	RSL1D1	70.563	K(0.569)PEAK(0.431)FFTTPSK	K(1.21)PEAK(-1.21)FFTTPSK(-69.27)	1	0.37496	0.0152785	1.4409	4456900	1631200	2825700	1.295	1.11266	0.898744
P05549	184	Transcription factor AP-2-alpha	TFAP2A	100.77	GPVSLSK(1)SNSNAVSAIPINK	GPVSLSK(81.48)SNSNAVSAIPINK(-81.48)	7	0.16611	4.64101e-06	0.85625	2438300	1278000	1160300	0.77011	1.11185	0.899399
P31949	55	Protein S100-A11;Protein S100-A11, N-terminally processed	S100A11	170.69	NQK(1)DPGVLDR	NQK(170.69)DPGVLDR	3	0.18959	0.000526896	0.78646	14491000	8357900	6133100	0.70764	1.11138	0.899779
Q86XP3	195	ATP-dependent RNA helicase DDX42	DDX42	142.99	K(1)IIDPLPPIDHSEIDYPPFEK	K(142.99)IIDPLPPIDHSEIDYPPFEK(-142.99)	1	-0.89329	2.03897e-11	1.1776	66654000	28988000	37666000	1.0628	1.10802	0.902514
P50914	182	60S ribosomal protein L14	RPL14	143.7	VPAQK(1)ATGQK	VPAQK(56.91)ATGQK(-56.91)	5	-0.66201	0.0161711	1.033	1755600	863720	891860	0.93256	1.1077	0.902769
Q15691	182	Microtubule-associated protein RP/EB family member 1	MAPRE1	213.93	K(1)NPGVGNGDDEAAELMQQVNVLK	K(213.53)NPGVGNGDDEAAELMQQVNVLK(-213.53)	1	-0.17402	2.41821e-19	1.1178	77873000	37641000	40232000	1.0116	1.10498	0.904992
P62805	78	Histone H4	HIST1H4A	124.67	DAVTYTEHAK(1)R	DAVTYTEHAK(124.67)R	10	-0.19456	0.00108582	0.99709	2737400	1240900	1496600	0.90295	1.10426	0.905585
Q9ULW0	63	Targeting protein for Xklp2	TPX2	153.21	K(1)ANLQQAIVTPLKPVDNTYYK	K(145.93)ANLQQAIVTPLK(-145.93)PVDNTYYK(-153.21)	1	0.66887	6.92728e-12	1.2308	4133600	1950900	2182700	1.1193	1.09962	0.909409
P62424	97	60S ribosomal protein L7a	RPL7A	68.44	QTATQLLK(0.994)LAHK(0.006)	QTATQLLK(22.53)LAHK(-22.53)	8	0.34617	0.0250106	0.97385	716380	340720	375660	0.89034	1.0938	0.914248
P62937	125	Peptidyl-prolyl cis-trans isomerase A;Peptidyl-prolyl cis-trans isomerase A, N-terminally processed	PPIA	62.14	TEWLDGK(0.98)HVVFGK(0.02)	TEWLDGK(16.88)HVVFGK(-16.88)	7	-0.84386	0.0256755	0.81126	1000900	560720	440200	0.74316	1.09164	0.916057
P83731	135	60S ribosomal protein L24	RPL24	142.79	APTK(1)AAPK	APTK(87.35)AAPK(-87.35)	4	-0.0054401	0.0493928	1.0043	7472300	3818400	3653900	0.9201	1.09151	0.916161
Q15366	115	Poly(rC)-binding protein 2	PCBP2	153.86	LVVPASQCGSLIGK(0.998)GGCK(0.002)	LVVPASQCGSLIGK(26.64)GGCK(-26.64)	14	-0.67019	1.01072e-07	1.0784	29725000	14076000	15648000	0.98829	1.09118	0.916441
P07900	407;399;341	Heat shock protein HSP 90-alpha;Heat shock protein HSP 90-beta;Putative heat shock protein HSP 90-beta-3	HSP90AA1;HSP90AB1;HSP90AB3P	150.05	EMLQQSK(1)ILK	EMLQQSK(42.16)ILK(-42.16)	7	-0.24098	0.007935	0.99737	15573000	7642500	7930500	0.91408	1.09112	0.91649
P04075	230	Fructose-bisphosphate aldolase A	ALDOA	193.09	ALSDHHIYLEGTLLK(1)PNMVTPGHACTQK	ALSDHHIYLEGTLLK(88.77)PNMVTPGHACTQK(-88.77)	15	0.21108	1.76515e-21	0.63134	277980000	174760000	103220000	0.5796	1.08927	0.918047
P51608	22	Methyl-CpG-binding protein 2	MECP2	80.534	SEDQDLQGLK(0.965)DK(0.015)PLK(0.02)	SEDQDLQGLK(16.83)DK(-18.16)PLK(-16.83)	10	-1.524	0.00143748	0.55537	1066200	687270	378950	0.51055	1.08779	0.919297
Q9NYL9	101	Tropomodulin-3	TMOD3	115.5	IFIPK(1)QKPVQTFTEEK	IFIPK(39.35)QK(-39.35)PVQTFTEEK(-68.54)	5	0.45907	8.46408e-05	0.98449	22892000	11657000	11236000	0.90718	1.08522	0.921472
P68104	255;255;255	Elongation factor 1-alpha 1;Putative elongation factor 1-alpha-like 3;Elongation factor 1-alpha 2	EEF1A1;EEF1A1P5;EEF1A2	115.57	LPLQDVYK(1)IGGIGTVPVGR	LPLQDVYK(115.57)IGGIGTVPVGR	8	0.047893	5.78598e-07	1.0497	43102000	21355000	21747000	0.9685	1.08384	0.922645
Q14847	112	LIM and SH3 domain protein 1	LASP1	316.06	K(1)TQDQISNIK	K(309.74)TQDQISNIK(-309.74)	1	-0.31268	5.26501e-33	1.3517	27319000	11287000	16033000	1.2487	1.08249	0.9238
P20810	68	Calpastatin	CAST	54.368	SLPK(1)QASDTGSNDAHNKK	SLPK(38.06)QASDTGSNDAHNK(-38.25)K(-38.06)	4	-0.067663	0.00983612	0.86572	1063900	577590	486280	0.80137	1.0803	0.925669
P63261	191;191;192;193;193;192;193	Actin, cytoplasmic 2;Actin, cytoplasmic 2, N-terminally processed;Actin, cytoplasmic 1;Actin, cytoplasmic 1, N-terminally processed;Beta-actin-like protein 2;Actin, alpha skeletal muscle;Actin, alpha cardiac muscle 1;Actin, gamma-enteric smooth muscle;Actin, aortic smooth muscle	ACTG1;ACTB;ACTBL2;ACTA1;ACTC1;ACTG2;ACTA2	98.105	DLTDYLMK(1)ILTER	DLTDYLMK(98.1)ILTER	8	1.1613	0.017163	0.98879	1207100	532900	674160	0.91598	1.07949	0.926365
Q99598	14	Translin-associated protein X	TSNAX	65.627	K(1)HDNFPHNQR	K(64.44)HDNFPHNQR	1	0.40787	0.00909168	1.0203	14171000	6891000	7280000	0.94528	1.07936	0.926473
Q9UKK9	218	ADP-sugar pyrophosphatase	NUDT5	56.29	HANAKPFEVPFLK(1)F	HANAK(-43.14)PFEVPFLK(43.14)F	13	-0.52949	0.0218454	1.0391	13443000	6418700	7024400	0.96533	1.07642	0.929006
Q6KC79	802	Nipped-B-like protein	NIPBL	100.72	AEALK(1)QRPDGR	AEALK(100.72)QRPDGR	5	1.5898	0.00341145	1.1567	3745500	1782400	1963100	1.0754	1.0756	0.929714
P04406	215	Glyceraldehyde-3-phosphate dehydrogenase	GAPDH	97.095	GALQNIIPASTGAAK(0.986)AVGK(0.014)	GALQNIIPASTGAAK(18.59)AVGK(-18.59)	15	0.034823	1.65909e-05	0.79741	116150000	63264000	52890000	0.74187	1.07486	0.93035
P78527	2694	DNA-dependent protein kinase catalytic subunit	PRKDC	152.67	APLK(1)SVGPDFGK	APLK(99.1)SVGPDFGK(-99.1)	4	-0.12607	0.00752068	0.95865	18348000	9079000	9268900	0.89301	1.0735	0.931529
Q1ED39	442	Lysine-rich nucleolar protein 1	KNOP1	78.234	GAGLGFSTAPNK(1)IFYIDR	GAGLGFSTAPNK(78.23)IFYIDR	12	0.047163	0.000814282	0.89719	2261700	1160300	1101400	0.83621	1.07292	0.932032
Q96I25	269	Splicing factor 45	RBM17	123.92	HEQGLSTALSVEK(0.983)TSK(0.017)	HEQGLSTALSVEK(17.57)TSK(-17.57)	13	-0.10607	0.000119241	1.3892	6469100	2890500	3578600	1.2948	1.07291	0.932047
P22626	59	Heterogeneous nuclear ribonucleoproteins A2/B1	HNRNPA2B1	57.804	LTDCVVMRDPASK(1)R	LTDCVVMRDPASK(57.8)R	13	-0.53893	0.0151543	1.0302	2171500	1097000	1074500	0.96376	1.06894	0.935508
Q9UKN8	740	General transcription factor 3C polypeptide 4	GTF3C4	167.89	MNK(1)QTFPEHCSLCK	MNK(149.06)QTFPEHCSLCK(-149.06)	3	-0.61038	1.43596e-05	1.1712	20904000	10030000	10875000	1.0959	1.06871	0.935707
Q14978	579	Nucleolar and coiled-body phosphoprotein 1	NOLC1	142	AAVVVSK(1)SGSLK	AAVVVSK(51.84)SGSLK(-51.84)	7	-0.088699	0.0278618	1.5846	77791000	30423000	47369000	1.4833	1.06829	0.936072
O00151	246	PDZ and LIM domain protein 1	PDLIM1	139.61	APVTK(1)VAASIGNAQK	APVTK(135.84)VAASIGNAQK(-135.84)	5	-0.10136	0.000152728	0.94707	18613000	9348500	9264400	0.88671	1.06807	0.936267
Q58FF8	323	Putative heat shock protein HSP 90-beta 2	HSP90AB2P	138.66	EGLELPEDGEEK(1)	EGLELPEDGEEK(138.66)	12	0.18759	0.00729091	0.91878	14325000	10543000	3782000	0.86318	1.06441	0.939485
Q01813	688	ATP-dependent 6-phosphofructokinase, platelet type	PFKP	173.69	NFGTK(1)ISAR	NFGTK(173.69)ISAR	5	-0.020489	0.0128867	1.2106	96817000	46026000	50791000	1.1455	1.05683	0.946225
P06748	267	Nucleophosmin	NPM1	148.94	VEAK(1)FINYVK	VEAK(97.6)FINYVK(-97.6)	4	0.01598	0.0093741	1.2158	28575000	15160000	13416000	1.1582	1.04973	0.952624
Q86YP4	499	Transcriptional repressor p66-alpha	GATAD2A	64.52	AEPTAAPHPVLK(0.993)QVIK(0.007)PR	AEPTAAPHPVLK(21.61)QVIK(-21.61)PR	12	0.2685	0.00380809	1.0995	6146300	2711600	3434700	1.0487	1.04844	0.953797
O00505	40;40	Importin subunit alpha-4;Importin subunit alpha-3	KPNA3;KPNA4	61.65	NK(1)RDEHLLK	NK(57.2)RDEHLLK(-57.2)	2	0.36045	0.0462517	1.3817	2167800	928580	1239200	1.3211	1.04587	0.956141
P62266	37	40S ribosomal protein S23	RPS23	50.392	AHLGTALK(1)ANPFGGASHAK	AHLGTALK(36.56)ANPFGGASHAK(-36.56)	8	0.33053	0.016166	0.78327	1583700	846470	737220	0.74894	1.04584	0.956171
P06748	239	Nucleophosmin	NPM1	208.74	TPK(1)GPSSVEDIK	TPK(181.44)GPSSVEDIK(-181.44)	3	-0.16138	2.1781e-10	1.2076	157620000	71705000	85916000	1.1582	1.04265	0.959092
P48507	34	Glutamate--cysteine ligase regulatory subunit	GCLM	177.04	K(1)CPSTHSEELHDCIQK	K(177.04)CPSTHSEELHDCIQK(-177.04)	1	-0.88458	9.16451e-08	1.445	22419000	9049000	13370000	1.3877	1.04129	0.960346
P51608	331	Methyl-CpG-binding protein 2	MECP2	109.36	EVVKPLLVSTLGEK(0.948)SGK(0.052)	EVVK(-100.08)PLLVSTLGEK(12.59)SGK(-12.59)	14	-0.40472	6.89008e-06	0.53051	2465700	1590200	875450	0.51055	1.0391	0.962376
P06733	193	Alpha-enolase	ENO1	106.32	IGAEVYHNLK(1)NVIK	IGAEVYHNLK(48.89)NVIK(-48.89)	10	0.34193	0.000582586	0.83946	8958300	4776200	4182100	0.8123	1.03344	0.967646
P78527	2908	DNA-dependent protein kinase catalytic subunit	PRKDC	133.58	LLPAELPAK(1)R	LLPAELPAK(133.58)R	9	-0.053672	0.0113774	0.92206	82228000	42943000	39285000	0.89301	1.03253	0.968494
P04083	58	Annexin A1	ANXA1	109.87	AIMVK(1)GVDEATIIDILTK	AIMVK(105.05)GVDEATIIDILTK(-105.05)	5	0.21594	1.07663e-06	1.2647	39166000	17118000	22048000	1.2325	1.02613	0.974539
P06748	150	Nucleophosmin	NPM1	171.5	SAPGGGSK(1)VPQK	SAPGGGSK(83.61)VPQK(-83.61)	8	-0.39642	0.000962659	1.1884	60246000	24933000	35314000	1.1582	1.02607	0.974588
P21291	84	Cysteine and glycine-rich protein 1	CSRP1	92.563	GYGYGQGAGTLSTDK(0.999)GESLGIK(0.001)	GYGYGQGAGTLSTDK(29.07)GESLGIK(-29.07)	15	0.33744	3.2309e-06	0.92866	5967600	2822000	3145600	0.91208	1.01818	0.982146
Q8WYA6	395	Beta-catenin-like protein 1	CTNNBL1	198.64	K(1)VGTTEKEHEEHVCSILASLLR	K(77.3)VGTTEK(-77.3)EHEEHVCSILASLLR	1	0.58216	9.38409e-16	1.3271	105520000	47111000	58414000	1.3042	1.01756	0.982744
P04075	14	Fructose-bisphosphate aldolase A	ALDOA	69.864	PYQYPALTPEQK(0.432)K(0.568)	PYQYPALTPEQK(-1.19)K(1.19)	13	0.37625	0.0102292	0.58915	2223500	1360100	863380	0.5796	1.01648	0.98379
P22314	9	Ubiquitin-like modifier-activating enzyme 1	UBA1	72.485	SSSPLSK(0.411)K(0.589)	SSSPLSK(-1.57)K(1.57)	8	0.56061	0.0376578	1.0541	3938300	1980900	1957400	1.0385	1.01502	0.985201
P06703	47	Protein S100-A6	S100A6	125.97	ELTIGSK(1)LQDAEIAR	ELTIGSK(125.97)LQDAEIAR	7	0.085929	0.000234638	0.84837	21774000	11583000	10191000	0.83805	1.01231	0.987835
Q6FI81	181	Anamorsin	CIAPIN1	83.37	K(1)SSPSVKPAVDPAAAK	K(63.93)SSPSVK(-63.93)PAVDPAAAK(-83.37)	1	0.018623	0.000407657	0.98909	9034900	4413400	4621400	0.97819	1.01114	0.98898
P68104	79;79	Elongation factor 1-alpha 1;Putative elongation factor 1-alpha-like 3	EEF1A1;EEF1A1P5	107.61	GITIDISLWK(0.963)FETSK(0.037)	GITIDISLWK(14.16)FETSK(-14.16)	10	1.8317	0.000249158	0.97846	33123000	15934000	17190000	0.9685	1.01028	0.989821
P07900	191;186;165;161	Heat shock protein HSP 90-alpha;Heat shock protein HSP 90-beta;Putative heat shock protein HSP 90-beta-3;Putative heat shock protein HSP 90-beta 4	HSP90AA1;HSP90AB1;HSP90AB3P;HSP90AB4P	120.66	VILHLK(1)EDQTEYLEER	VILHLK(120.66)EDQTEYLEER	6	-0.036268	0.00194564	0.92198	5128700	2445000	2683700	0.91408	1.00864	0.991431
O14975	572	Very long-chain acyl-CoA synthetase	SLC27A2	195.1	IQDTIEITGTFK(1)HR	IQDTIEITGTFK(164.93)HR	12	-0.43826	2.29934e-08	0.72088	71081000	42118000	28962000	0.71606	1.00673	0.993314
Q13428	732	Treacle protein	TCOF1	49.768	AASVPVK(1)GSLGQGTAPVLPGK	AASVPVK(41.84)GSLGQGTAPVLPGK(-41.84)	7	-0.78619	0.0422178	1.3555	5432700	2146100	3286600	1.3471	1.00624	0.993803
P05141	23	ADP/ATP translocase 2;ADP/ATP translocase 2, N-terminally processed	SLC25A5	170.38	DFLAGGVAAAISK(1)TAVAPIER	DFLAGGVAAAISK(170.38)TAVAPIER	13	-0.17186	2.07606e-12	0.77017	67266000	36530000	30735000	0.76581	1.00569	0.994339
Q5BKZ1	140	DBIRD complex subunit ZNF326	ZNF326	110.29	SK(1)LRPGFMEDR	SK(97.86)LRPGFMEDR	2	0.76527	0.00207332	1.3689	21887000	9071400	12816000	1.3643	1.00337	0.99664
P07900	615;607;480;303	Heat shock protein HSP 90-alpha;Heat shock protein HSP 90-beta;Putative heat shock protein HSP 90-beta-3;Putative heat shock protein HSP 90-alpha A4	HSP90AA1;HSP90AB1;HSP90AB3P;HSP90AA4P	107.66	IMK(1)AQALR	IMK(107.66)AQALR	3	0.60187	0.0377964	0.91669	3994300	2131300	1863000	0.91408	1.00286	0.997153
P04406	61	Glyceraldehyde-3-phosphate dehydrogenase	GAPDH	92.538	FHGTVK(1)AENGK	FHGTVK(47.68)AENGK(-47.68)	6	0.80693	0.00728226	0.74081	1444100	828140	615940	0.74187	0.998571	1.00143
Q14978	452	Nucleolar and coiled-body phosphoprotein 1	NOLC1	139.86	ATAK(1)AALSLPAK	ATAK(101.55)AALSLPAK(-101.55)	4	0.32519	0.0319332	1.4757	13773000	5389300	8383300	1.4833	0.994876	1.00515
P38919	152	Eukaryotic initiation factor 4A-III;Eukaryotic initiation factor 4A-III, N-terminally processed	EIF4A3	89.866	K(1)LDYGQHVVAGTPGR	K(83.97)LDYGQHVVAGTPGR	1	0.087155	0.000503274	0.96186	6576100	3191900	3384200	0.97016	0.991445	1.00863
P39748	201	Flap endonuclease 1	FEN1	55.258	K(1)LPIQEFHLSR	K(55.26)LPIQEFHLSR	1	-0.088821	0.0385034	1.0556	1192500	599480	593060	1.0649	0.991267	1.00881
Q9P013	185	Spliceosome-associated protein CWC15 homolog	CWC15	64.547	MENILSGNPLLNLTGPSQPQANFK(0.427)VK(0.573)	MENILSGNPLLNLTGPSQPQANFK(-1.27)VK(1.27)	26	0.31194	0.000282695	1.0645	5182400	2378200	2804300	1.0747	0.990509	1.00958
Q13428	591	Treacle protein	TCOF1	175.73	GPPQK(1)AGPVAVQVK	GPPQK(119.17)AGPVAVQVK(-119.17)	5	-0.71307	0.00014714	1.3327	797980	340960	457020	1.3471	0.98931	1.01081
P18669	100;100;100	Phosphoglycerate mutase 1;Phosphoglycerate mutase 2;Probable phosphoglycerate mutase 4	PGAM1;PGAM2;PGAM4	154.65	HYGGLTGLNK(1)AETAAK	HYGGLTGLNK(66.58)AETAAK(-66.58)	10	-0.17897	1.02411e-05	0.95359	10342000	4894800	5447000	0.97276	0.980293	1.0201
Q9H0S4	161	Probable ATP-dependent RNA helicase DDX47	DDX47	71.548	LIDHLENTK(1)GFNLR	LIDHLENTK(71.55)GFNLR	9	-0.42936	0.0107015	1.4643	1739400	673240	1066200	1.4938	0.980252	1.02015
Q15691	174	Microtubule-associated protein RP/EB family member 1	MAPRE1	127.76	TAAAPK(1)AGPGVVR	TAAAPK(127.76)AGPGVVR	6	-0.064802	0.0333087	0.99033	43733000	21782000	21951000	1.0116	0.978974	1.02148
P47914	103	60S ribosomal protein L29	RPL29	76.143	LAYIAHPK(0.96)LGK(0.04)	LAYIAHPK(13.84)LGK(-13.84)	8	0.48966	0.0199939	0.7404	2619000	1513500	1105500	0.75865	0.975944	1.02465
P62805	92	Histone H4	HIST1H4A	127.52	TVTAMDVVYALK(1)R	TVTAMDVVYALK(127.52)R	12	0.74429	0.000120625	0.87757	18245000	10745000	7500100	0.90295	0.971892	1.02892
P60174	168	Triosephosphate isomerase	TPI1	119	VAHALAEGLGVIACIGEK(1)	VAHALAEGLGVIACIGEK(119)	18	0.86412	3.95244e-07	0.95497	7673200	3551600	4121600	0.98401	0.970488	1.03041
P04075	42	Fructose-bisphosphate aldolase A	ALDOA	184.36	GILAADESTGSIAK(1)R	GILAADESTGSIAK(184.36)R	14	0.0042095	3.62319e-07	0.56233	11730000	7558900	4171100	0.5796	0.970204	1.03071
P13639	239	Elongation factor 2	EEF2	227.48	FAAK(1)GEGQLGPAER	FAAK(227.48)GEGQLGPAER	4	-0.45605	2.73132e-12	0.85526	123750000	66800000	56954000	0.88174	0.969968	1.03096
P11142	246	Heat shock cognate 71 kDa protein	HSPA8	70.685	MVNHFIAEFK(1)R	MVNHFIAEFK(70.68)R	10	-0.039507	0.0170321	0.8855	2017800	1098200	919610	0.91406	0.968755	1.03225
O15355	247	Protein phosphatase 1G	PPM1G	162.91	GTEAGQVGEPGIPTGEAGPSCSSASDK(1)LPR	GTEAGQVGEPGIPTGEAGPSCSSASDK(162.91)LPR	27	-0.26061	4.00438e-25	1.1394	35129000	15542000	19586000	1.1805	0.965184	1.03607
P06748	229	Nucleophosmin	NPM1	63.076	SKGQESFK(0.977)K(0.023)	SK(-58.13)GQESFK(16.26)K(-16.26)	8	-0.13028	0.0441154	1.1151	2744400	1331400	1413000	1.1582	0.962787	1.03865
P00966	215	Argininosuccinate synthase	ASS1	133.93	TQDPAK(1)APNTPDILEIEFK	TQDPAK(117.32)APNTPDILEIEFK(-117.32)	6	-0.40886	4.02107e-07	0.38679	3569800	2575000	994740	0.40194	0.962308	1.03917
Q8IZ73	100	RNA pseudouridylate synthase domain-containing protein 2	RPUSD2	65.16	EVEPAPVGGEHPSAAAPGPGK(0.412)HK(0.588)	EVEPAPVGGEHPSAAAPGPGK(-1.55)HK(1.55)	23	0.31228	0.000309021	1.5254	3387700	1440300	1947400	1.5871	0.961124	1.04045
P07355	266	Annexin A2	ANXA2	97.974	GDLENAFLNLVQCIQNK(1)PLYFADR	GDLENAFLNLVQCIQNK(97.97)PLYFADR	17	-1.3186	5.51181e-07	0.83562	47464000	23741000	23723000	0.87076	0.959644	1.04205
Q9ULW0	347	Targeting protein for Xklp2	TPX2	113.24	SK(0.916)K(0.084)DDINLLPSK	SK(10.37)K(-10.37)DDINLLPSK(-112.1)	2	0.11078	0.00158165	1.0653	1448700	754290	694400	1.1193	0.951756	1.05069
Q15274	171	Nicotinate-nucleotide pyrophosphorylase [carboxylating]	QPRT	115.55	YDLGGLVMVK(1)DNHVVAAGGVEK	YDLGGLVMVK(61.33)DNHVVAAGGVEK(-61.33)	10	0.41513	1.17487e-09	0.55647	8467100	5205000	3262100	0.5891	0.94461	1.05864
P63261	50;50;52;52;51;52	Actin, cytoplasmic 2;Actin, cytoplasmic 2, N-terminally processed;Actin, cytoplasmic 1;Actin, cytoplasmic 1, N-terminally processed;Actin, alpha skeletal muscle;Actin, alpha cardiac muscle 1;Actin, gamma-enteric smooth muscle;Actin, aortic smooth muscle	ACTG1;ACTB;ACTA1;ACTC1;ACTG2;ACTA2	163.78	HQGVMVGMGQK(1)DSYVGDEAQSK	HQGVMVGMGQK(79.64)DSYVGDEAQSK(-79.64)	11	-0.26188	2.5088e-12	0.8528	32777000	17525000	15252000	0.91598	0.931025	1.07409
P09651	350	Heterogeneous nuclear ribonucleoprotein A1;Heterogeneous nuclear ribonucleoprotein A1, N-terminally processed	HNRNPA1	173.64	SSGPYGGGGQYFAK(1)PR	SSGPYGGGGQYFAK(173.64)PR	14	-0.33946	6.37036e-05	0.97353	12246000	6231600	6013900	1.0459	0.930806	1.07434
Q8NAV1	7	Pre-mRNA-splicing factor 38A	PRPF38A	40.384	TVK(1)DAHSIHGTNPQYLVEK	TVK(36.12)DAHSIHGTNPQYLVEK(-36.12)	3	0.16556	0.0366119	0.95598	14292000	7092200	7199400	1.0279	0.930032	1.07523
Q92917	201	G patch domain and KOW motifs-containing protein	GPKOW	132.78	VNSLRPK(1)GLGLGANLTEAQALTPTGPSR	VNSLRPK(132.78)GLGLGANLTEAQALTPTGPSR	7	-0.038007	6.80335e-17	0.93601	11677000	5274300	6403100	1.0095	0.927202	1.07851
Q06830	178	Peroxiredoxin-1	PRDX1	60.761	HGEVCPAGWK(1)PGSDTIKPDVQK	HGEVCPAGWK(52.08)PGSDTIK(-52.08)PDVQK(-60.76)	10	0.092878	0.000569972	0.79871	22633000	12700000	9932700	0.8625	0.926041	1.07987
P11142	25	Heat shock cognate 71 kDa protein	HSPA8	158.98	GPAVGIDLGTTYSCVGVFQHGK(1)	GPAVGIDLGTTYSCVGVFQHGK(158.98)	22	-0.50256	1.36157e-12	0.83689	12614000	5848400	6765500	0.91406	0.915574	1.09221
P50991	319	T-complex protein 1 subunit delta	CCT4	134.21	DALSDLALHFLNK(0.879)MK(0.121)	DALSDLALHFLNK(8.59)MK(-8.59)	13	0.13352	0.000200344	0.93379	9891500	4733800	5157700	1.0225	0.913242	1.095
Q15942	279	Zyxin	ZYX	61.111	FTPVASK(1)FSPGAPGGSGSQPNQK	FTPVASK(59.54)FSPGAPGGSGSQPNQK(-59.54)	7	0.20782	0.00131659	1.2659	5418500	2571400	2847100	1.389	0.911375	1.09724
P41236	12;12	Protein phosphatase inhibitor 2;Protein phosphatase inhibitor 2-like protein 3	PPP1R2;PPP1R2P3	76.759	AASTASHRPIK(0.999)GILK(0.001)	AASTASHRPIK(32.83)GILK(-32.83)	11	0.40186	0.000980289	0.89498	8992500	4717900	4274600	0.98669	0.907053	1.10247
P60842	146	Eukaryotic initiation factor 4A-I	EIF4A1	84.166	AEVQK(1)LQMEAPHIIVGTPGR	AEVQK(84.17)LQMEAPHIIVGTPGR	5	-2.4247	1.77076e-05	0.87527	7873600	3930000	3943600	0.97307	0.899493	1.11174
P62328	32	Thymosin beta-4;Hematopoietic system regulatory peptide	TMSB4X	160.36	NPLPSK(1)ETIEQEK	NPLPSK(77.61)ETIEQEK(-77.61)	6	0.050843	0.00150504	0.93933	5160800	2718100	2442700	1.0535	0.891628	1.12154
P14618	367	Pyruvate kinase PKM	PKM	85.615	AEGSDVANAVLDGADCIMLSGETAK(1)GDYPLEAVR	AEGSDVANAVLDGADCIMLSGETAK(85.61)GDYPLEAVR	25	-0.10397	9.94884e-09	0.7213	73289000	44335000	28954000	0.81684	0.883037	1.13246
Q14103	221	Heterogeneous nuclear ribonucleoprotein D0	HNRNPD	59.614	EYFGGFGEVESIELPMDNK(0.5)TNK(0.5)R	EYFGGFGEVESIELPMDNK(0)TNK(0)R	22	0.69139	0.0169394	0.94137	4603600	2015100	2588500	1.067	0.882259	1.13345
Q9ULW0	237	Targeting protein for Xklp2	TPX2	54.7	K(1)LALAGIGQPVKK	K(53.71)LALAGIGQPVK(-53.71)K(-53.71)	1	0.31788	0.0344445	0.98149	526930	254230	272700	1.1193	0.876878	1.14041
Q16658	247	Fascin	FSCN1	80.984	ATK(0.984)VGK(0.016)DELFALEQSCAQVVLQAANER	ATK(17.89)VGK(-17.89)DELFALEQSCAQVVLQAANER	3	0.1511	1.02134e-05	0.99963	11316000	5311400	6004500	1.1422	0.875179	1.14262
P62304	12	Small nuclear ribonucleoprotein E	SNRPE	94.122	VQK(1)VMVQPINLIFR	VQK(94.12)VMVQPINLIFR	3	-1.3892	0.000718926	1.0089	7075200	3520000	3555200	1.1553	0.87328	1.14511
P50990	254	T-complex protein 1 subunit theta	CCT8	72.568	IAVYSCPFDGMITETK(0.999)GTVLIK(0.001)	IAVYSCPFDGMITETK(29.93)GTVLIK(-29.93)	16	0.88381	0.00042358	0.88037	48872000	21452000	27419000	1.0105	0.871222	1.14781
P20962	15	Parathymosin	PTMS	154.47	SVEAAAELSAK(0.982)DLK(0.018)	SVEAAAELSAK(17.48)DLK(-17.48)	11	0.033108	4.05344e-05	0.80603	11677000	6101000	5575800	0.92551	0.870904	1.14823
Q9P2J5	970	Leucine--tRNA ligase, cytoplasmic	LARS	122.44	LPDNK(1)VIASELGSMPELK	LPDNK(122.05)VIASELGSMPELK(-122.05)	5	-0.39126	3.44361e-07	0.85046	40404000	30829000	9575000	1.0322	0.823929	1.2137
Q01658	95	Protein Dr1	DR1	161.17	EVLQECK(1)TVALK	EVLQECK(49.57)TVALK(-49.57)	7	0.0016745	0.00221497	1.5012	5330500	1503800	3826600	1.8278	0.821315	1.21756
Q00839	352	Heterogeneous nuclear ribonucleoprotein U	HNRNPU	171.76	HLYTK(1)DIDIHEVR	HLYTK(171.76)DIDIHEVR	5	-0.076972	1.90053e-05	0.75577	16963000	9565000	7398100	0.93198	0.810929	1.23315
P23588	586	Eukaryotic translation initiation factor 4B	EIF4B	167.37	KPEENPASK(1)FSSASK	K(-127.75)PEENPASK(73.35)FSSASK(-73.35)	9	0.85139	5.68018e-06	0.74756	7505600	4032800	3472800	0.93658	0.798181	1.25285
P61604	56	10 kDa heat shock protein, mitochondrial	HSPE1	150.04	GK(1)GGEIQPVSVK	GK(146.03)GGEIQPVSVK(-146.03)	2	0.04661	0.0125293	0.68851	4244000	2592500	1651600	0.86774	0.793452	1.26032
P05783	417	Keratin, type I cytoskeletal 18	KRT18	140.91	IVDGK(1)VVSETNDTK	IVDGK(88.98)VVSETNDTK(-88.98)	5	0.041676	0.0087018	0.47056	11085000	7369800	3715000	0.59785	0.787087	1.27051
P06748	250	Nucleophosmin	NPM1	150.36	AK(1)MQASIEK	AK(140.37)MQASIEK(-140.37)	2	-0.31028	0.0454236	0.89552	36653000	18695000	17959000	1.1582	0.7732	1.29333
P08670	445	Vimentin	VIM	132.01	TLLIK(1)TVETR	TLLIK(132.01)TVETR	5	0.063622	0.0313362	0.68099	69305000	41371000	27934000	0.88562	0.768942	1.30049
P06748	248	Nucleophosmin	NPM1	160.59	GPSSVEDIK(0.993)AK(0.007)	GPSSVEDIK(21.61)AK(-21.61)	9	-0.0086608	0.00181056	0.86445	4214300	2290300	1924100	1.1582	0.746374	1.33981
O76021	374	Ribosomal L1 domain-containing protein 1	RSL1D1	61.127	ATNESEDEIPQLVPIGK(0.453)K(0.547)	ATNESEDEIPQLVPIGK(-0.82)K(0.82)	18	0.24207	0.00243584	0.96271	3800800	1676200	2124500	1.295	0.743405	1.34516
P47914	73	60S ribosomal protein L29	RPL29	65.5	AEAIK(0.996)ALVK(0.003)PK(0.001)	AEAIK(24.91)ALVK(-24.91)PK(-32.98)	5	-0.97464	0.0258138	0.56274	1143700	735730	407940	0.75865	0.741765	1.34814
P61289	86	Proteasome activator complex subunit 3	PSME3	71.173	EPILNIHDLTQIHSDMNLPVPDPILLTNSHDGLDGPTYK(0.471)K(0.529)	EPILNIHDLTQIHSDMNLPVPDPILLTNSHDGLDGPTYK(-0.51)K(0.51)	40	-0.91315	2.79266e-05	0.80941	48230000	24735000	23495000	1.1583	0.698791	1.43104
Q99613	320;321	Eukaryotic translation initiation factor 3 subunit C;Eukaryotic translation initiation factor 3 subunit C-like protein	EIF3C;EIF3CL	99.481	MFAK(1)GTEITHAVVIK	MFAK(75.29)GTEITHAVVIK(-75.29)	4	-0.54511	0.000503402	0.61456	2403500	1494800	908720	0.90754	0.677171	1.47673
Q96PM9	103	Zinc finger protein 385A	ZNF385A	61.161	VK(1)GIEAAK(1)TR	VK(61.16)GIEAAK(61.16)TR	2	-0.3974	0.0312933	0.32094	6979700	5108600	1871100	0.48012	0.668458	1.49598
Q96PM9	109	Zinc finger protein 385A	ZNF385A	61.161	VK(1)GIEAAK(1)TR	VK(61.16)GIEAAK(61.16)TR	8	-0.3974	0.0312933	0.32094	6979700	5108600	1871100	0.48012	0.668458	1.49598
Q9UPN9	951	E3 ubiquitin-protein ligase TRIM33	TRIM33	118.46	DIGKPEVEYDCDNLQHSK(0.448)K(0.552)	DIGK(-113.48)PEVEYDCDNLQHSK(-0.91)K(0.91)	19	-0.59167	1.87759e-07	0.86525	9073900	5114400	3959400	1.2988	0.666192	1.50107
O95602	1260	DNA-directed RNA polymerase I subunit RPA1	POLR1A	53.17	EILMVASANIK(1)	EILMVASANIK(53.17)	11	0.24996	0.0360057	0.72542	2068500	1283700	784790	1.2693	0.571512	1.74974
P26640	1230	Valine--tRNA ligase	VARS	91.64	AASGYPVK(1)VPLEVQEADEAK	AASGYPVK(82.78)VPLEVQEADEAK(-82.78)	8	0.68417	1.18272e-05	0.58111	16245000	9964000	6281000	1.0274	0.565612	1.768
P05783	426	Keratin, type I cytoskeletal 18	KRT18	150.35	VVSETNDTK(1)VLR	VVSETNDTK(150.35)VLR	9	-0.030513	0.0119423	0.32794	9043300	6854800	2188600	0.59785	0.548532	1.82305
Q13428	811	Treacle protein	TCOF1	71.685	GTISAPGK(1)VVTAAAQAK	GTISAPGK(48.46)VVTAAAQAK(-48.46)	8	-0.42054	0.0026611	0.62048	7180700	3238900	3941800	1.3471	0.460604	2.17106
