# Supplementary material for: HBO1 catalyzes lysine lactylation and mediates histone H3K9la to regulate gene transcription
Source: Nat Commun. 2024 Apr 26;15:3561. doi: 10.1038/s41467-024-47900-6 (PMC11053077; doi:10.1038/s41467-024-47900-6)
Supplement: Supplementary file 6 — Supplementary Data 3 [file 41467_2024_47900_MOESM6_ESM.xlsx]

## Sheet: Sheet1
Supplementary Data 3: The quantification result of lactylation of histones WT HeLa and HBO1-KO HeLa.
protein	Positions within proteins	Score	PEP	Mass error [ppm]	Ratio H/L	Intensity	Intensity L	Intensity H	Protein group IDs	Position	Ratio（L/H）
Q96A08	18	102.51	7.06666e-05	-0.13302	4.1795	875930	159720	716210	46	18	0.239263
Q96A08	7	176.78	6.11153e-18	-0.26617	3.692	1931400	414610	1516700	46	7	0.270856
Q71DI3	10;10;10;10;10	146.68	7.49053e-07	0.82505	2.4906	844310000	240510000	603800000	37;38	10	0.40151
P62805	9	152.27	3.02413e-09	-0.48989	2.2828	3951600000	1218000000	2733600000	35	9	0.438059
P33778	121;121;121;121;121;121;121;122;121;121;121	138.1	9.26998e-09	0.3417	1.9244	4689500	1944300	2745200	33;34;36;40;41;43;45;46;47;48;49	121	0.519642
P16402	17	80.382	1.67264e-05	0.39131	1.8873	4487100	1636600	2850500	31	17	0.529857
Q99879	16	77.072	0.00151915	-0.13741	1.8801	860350	304470	555880	48	16	0.531887
Q99879	17	77.072	0.00151915	-0.13741	1.8801	860350	304470	555880	48	17	0.531887
Q99879	21	239.61	9.58238e-44	-0.4427	1.8283	28295000	9936200	18359000	48	21	0.546956
P58876	6	154.84	9.34256e-13	-1.1214	1.7801	239310000	85879000	153440000	34	6	0.561766
O60814	24;24;24;24;24;24;24;24;24	217.81	5.30605e-30	-0.75193	1.7639	176790000	64177000	112610000	24;34;36;40;43;45;47;49	24	0.566926
Q71DI3	19;19;19;19	223.32	1.74314e-30	-0.71048	1.7481	3464000000	1174200000	2289800000	37;38	19	0.57205
P10412	64;65;68;64	112.84	0.000133395	-0.13355	1.7197	4962600	2479700	2482900	28;31;32	64	0.581497
Q02539	67	101.93	0.000133395	-0.13355	1.7197	1414400	555940	858480	39	67	0.581497
P16401	17	63.578	4.75669e-05	-0.53869	1.7002	1694600	623730	1070900	30	17	0.588166
P10412	159	104.82	0.000304251	0.13762	1.6833	3255000	1204300	2050700	28	159	0.594071
P33778	13	97.904	0.000888608	-0.69459	1.667	1462900	506710	956180	33	13	0.59988
P16104	128	99.283	0.000104706	0.055779	1.6509	10256000	3737600	6518400	29	128	0.60573
O60814	17;17;17;17	251.33	2.2651e-37	-0.80399	1.6399	2148400000	820460000	1328000000	24;36;40	17	0.609793
P58876	17;17;17;17;17	251.33	2.2651e-37	-0.80399	1.6399	2148400000	820460000	1328000000	34;43;45;47;49		0.609793
Q5QNW6	17	221.16	5.30605e-30	0.38154	1.63	117350000	44963000	72388000	41	17	0.613497
P10412	17	80.142	1.67863e-05	0.23247	1.6283	4062600	1611000	2451500	28	17	0.614137
Q99879	6	157.38	7.80042e-13	0.012961	1.605	103690000	39963000	63727000	48	6	0.623053
P16401	67	96.015	0.000269031	0.35825	1.6013	763220	211000	552230	30	67	0.624493
P16401	168	147.04	1.17048e-07	0.15664	1.5752	15434000	6078500	9355300	30	168	0.63484
P62805	6	110.41	6.83988e-05	-0.087728	1.5691	1472000000	576830000	895170000	35	6	0.637308
P33778	16	119.62	1.99079e-06	-1.2033	1.5647	1955000	735120	1219900	33	16	0.6391
O75367	142	143	9.09598e-09	-0.66949	1.5436	6752400	2554700	4197600	25	142	0.647836
P33778	17	236.82	2.76294e-37	-1.0129	1.5187	31968000	11681000	20286000	33	17	0.658458
O75367	167	74.65	6.53245e-09	0.0093921	1.4335	1975200	737960	1237300	25	167	0.697593
Q71UI9	116;116	75.55	2.92176e-05	2.3513	1.4263	501810000	208730000	293070000	27	116	0.701115
Q9BTM1	10	79.597	0.00123875	0.23117	1.3998	3717800	1571600	2146200	50	10	0.714388
O60814	12;12;12;12	125.54	7.57943e-07	0.033014	1.3929	1553200000	656270000	896930000	24;36;40	12	0.717927
P33778	12	125.54	7.57943e-07	0.033014	1.3929	1543300000	651660000	891680000	33	12	0.717927
P58876	12	125.54	7.57943e-07	0.033014	1.3929	1543300000	651660000	891680000	34	12	0.717927
Q5QNW6	12;12	125.54	7.57943e-07	0.033014	1.3929	1543300000	651660000	891680000	41;45	12	0.717927
Q8N257	12	125.54	7.57943e-07	0.033014	1.3929	1543300000	651660000	891680000	43	12	0.717927
Q99877	12	125.54	7.57943e-07	0.033014	1.3929	1543300000	651660000	891680000	47	12	0.717927
Q99880	12	125.54	7.57943e-07	0.033014	1.3929	1543300000	651660000	891680000	49	12	0.717927
P33778	21	293.4	5.85386e-75	0.67948	1.3889	54041000	23430000	30611000	33	21	0.719994
O60814	16;16;16;16	190.46	4.84592e-23	-0.05825	1.3798	38457000	16133000	22324000	24;36;40	16	0.724743
P58876	16;16;16;16;16	190.46	4.84592e-23	-0.05825	1.3798	38457000	16133000	22324000	34;43;45;47;49		0.724743
Q5QNW6	16	187.22	2.33171e-17	-0.05825	1.3798	38457000	16133000	22324000	41	16	0.724743
Q71DI3	24;24;24;24	183.04	2.92697e-17	0.90691	1.3768	4928000000	2046100000	2881800000	37;38	24	0.726322
Q5QNW6	6;6	172.56	1.75406e-17	0.47497	1.3755	823880000	350630000	473250000	41;45	6	0.727008
P33778	6;6	160.77	5.73739e-13	-0.42784	1.3575	94602000	39939000	54664000	33;47	6	0.736648
P16401	49	55.437	5.6656e-05	0.29134	1.3527	1094000	443030	651020	30	49	0.739262
O60814	109;109;109;109;109;109;109;109;109;110;109;109;109	117.18	4.65303e-07	-0.028742	1.3522	40148000	16527000	23620000	24;33;34;36;40;41;43;45;46;47;48;49	109	0.739536
O60814	6;6;6;6	157.24	7.88201e-13	0.48908	1.3007	393930000	175080000	218840000	24;36;40	6	0.768817
Q71DI3	28;28;28	124.3	6.58617e-07	1.7778	1.2987	393330000	179390000	213940000	37	28	0.770001
P10412	97;100;98;97;100	131.69	4.12059e-08	-0.091655	1.2983	5470600	2441500	3029000	28;30;31;32;39	97	0.770238
Q99880	6	177.57	1.13782e-17	-0.63834	1.2966	105390000	45564000	59826000	49	6	0.771248
P16403	159	134.49	8.55576e-07	0.014791	1.2809	3259200	1599000	1660200	32	159	0.780701
Q92522	207	113.5	7.00425e-05	0.005079	1.2721	12288000	4966400	7322100	44	207	0.786102
P62805	78	124.67	1.22787e-06	-0.77954	1.2656	2190200	962500	1227700	35	78	0.790139
P10412	106;109;107;106;109	209.6	2.4533e-30	-0.29731	1.2583	4794700	1992200	2802500	28;30;31;32;39	106	0.794723
O60814	47;47;47;47;47;47;47;47;47;48;47;47;47	100.54	6.74173e-05	0.1977	1.2577	26098000	11594000	14504000	24;33;34;36;40;41;43;45;46;47;48;49	47	0.795102
Q8N257	6	191.24	3.49248e-23	1.0896	1.257	18783000	7738900	11044000	43	6	0.795545
P62805	13	152.41	7.8206e-10	-0.01913	1.2445	11795000000	5266700000	6528800000	35	13	0.803536
O60814	86;86;86;86;86;86;86;86;86;86;86	191.24	2.37847e-22	0.20602	1.2181	84849000	38763000	46086000	24;33;34;36;40;41;43;45;47;48;49	86	0.820951
P10412	90;93;91;90;93	133.89	2.90392e-07	0.69022	1.2014	6048600	2608700	3439900	28;30;31;32;39	90	0.832362
P16403	168	191.4	1.61746e-21	-0.47772	1.1632	18830000	8846000	9984000	32	168	0.859697
Q71DI3	57;57;57;56;57	177.36	1.80807e-17	0.29633	1.1574	15723000	7226100	8496700	37;38	57	0.864006
P10412	46;47;46	88.548	2.54945e-07	-0.35068	1.1457	6634000	3087800	3546300	28;31;32	46	0.872829
Q71DI3	123;123;123;122;123	128.85	5.98784e-07	-0.23203	1.1371	5310800	2436500	2874300	37;38	123	0.87943
O60814	21;21;21;21;21;21;21;21;21	221.36	3.35807e-35	-0.80399	1.1274	5905900	2453700	3452200	24;34;36;40;43;45;47;49	21	0.886997
P84243	28	86.944	0.000520018	-0.54305	1.0546	41000000	20772000	20228000	38	28	0.948227
P62805	32	214.54	1.29707e-30	0.0003461	1.0107	9307000	4568900	4738200	35	32	0.989413
Q9BTM1	96;96;96;96;96;96;96	208.11	6.02575e-30	-0.24058	1.0025	3153500	1548300	1605200	50	96	0.997506
P62805	92	107.97	2.55333e-05	0.16837	0.94181	16577000	8359600	8217700	35	92	1.06179
Q5QNW6	21	249.29	2.82441e-44	-0.17706	0.83692	176350000	76673000	99674000	41	21	1.19486
P10412	63;64;63	112.84	0.000181512	-0.38879	0.63766	1598800	959520	639250	28;31;32	63	1.56823
