# Supplementary material for: HBO1 catalyzes lysine lactylation and mediates histone H3K9la to regulate gene transcription
Source: Nat Commun. 2024 Apr 26;15:3561. doi: 10.1038/s41467-024-47900-6 (PMC11053077; doi:10.1038/s41467-024-47900-6)
Supplement: Supplementary file 7 — Supplementary Data 4 [file 41467_2024_47900_MOESM7_ESM.xlsx]

## Sheet: Sheet1
Supplementary Data 4: Detailed parameters of HPLC-MS/MS analysis of Kla are shown in the table below.
		Histone samples	Enriched lactylated peptides	Whole proteome
Gradient		0 min: 2% B	0 min: 2% B	0 min: 2% B
		2 min: 8% B	2 min: 6% B	3 min: 8% B
		47 min: 35% B	47 min: 32% B	98 min: 32% B
		55 min: 95% B	52 min: 45% B	108 min: 45% B
		60 min: 95% B	60 min: 95% B	115 min: 95% B
			65 min: 95% B	120 min: 95% B
MS1	Scan range	350-1500 m/z	320-1500 m/z	320-1200 m/z
	Resolution	120000	120000	60000
	Normalized AGC	2	2	1
	Maximum IT	100 ms	50 ms	20 ms
Charge		2-7	2-7	2-7
Dynamic exclusion		40 s	40 s	60 s
FAIMS CVs		-45 V, -65 V	-45 V, -65 V	-40 V, -60 V, -80 V
MS2	Isolation window	1.6	1.6	1.6
	Detector type	Orbitrap with resolution 30000	Orbitrap with resolution 30000	Ion trap with Rapid scan rate
	HCD energy	0.3	0.3	0.3
	Normalized AGC	2	2	2
	IT	200 ms	100 ms	20 ms
