# Supplementary material for: HBO1 catalyzes lysine lactylation and mediates histone H3K9la to regulate gene transcription
Source: Nat Commun. 2024 Apr 26;15:3561. doi: 10.1038/s41467-024-47900-6 (PMC11053077; doi:10.1038/s41467-024-47900-6)
Supplement: Supplementary file 8 — Supplementary Data 5 [file 41467_2024_47900_MOESM8_ESM.xlsx]

## Sheet: Sheet1
Supplementary Data 5: The list of antibodies, reagents, and primers used in this paper.
REAGENT OR RESOURCE	SOURCE	IDENTIFIER
Antibodies
Rabbit anti-MYST2 monoclonal antibody (diluted 1:50 CUT&Tag)	CST	Cat# 58418, Lot# 1
Rabbit-anti-MYST2 polyclonal antibody (diluted 1:1000 WB)	Protein-tech	Cat# 13751-1-AP, Lot# 00057784
Mouse anti DDDDK-Tag (Flag) monoclonal (diluted 1:5000 WB)	Abclonal	Cat# AE005, Lot# 9200005002
Mouse anti-Alpha tubulin monoclonal antibody (diluted 1:5000 WB)	Yeasen	Cat# 30304ES60, Lot# T1201161.
Anti-His mouse monoclonal antibody (diluted 1:1000 WB)	TRANS	Cat# HT501, Lot# 10026545
Rabbit anti-Histone H3 polyclonal antibody (diluted 1:2000 WB)	PTM Biolabs	Cat# PTM-1002, Lot# RL092913
Rabbit pan anti-L-lactyllysine polyclonal antibody (diluted 1:1000 WB)	PTM Biolabs	Cat# PTM-1401RM, Lot# RN011023
Rabbit pan anti-acetyllysine polyclonal antibody (diluted 1:1000 WB)	PTM Biolabs	Cat# PTM-105RM, Lot# RL120732
Rabbit anti-H3K9la monoclonal antibody (diluted 1:1000 WB, 1:50 CUT&Tag)	PTM Biolabs	Cat# PTM-1419RM, Lot# K121902
Rabbit anti-H3k14la polyclonal antibody (diluted 1:1000 WB)	PTM Biolabs	Cat# PTM-1414, Lot# ZCD018K708P2
Rabbit anti-H3k18la polyclonal antibody (diluted 1:1000 WB)	PTM Biolabs	Cat# PTM-1406, Lot# L031701
Rabbit anti-H4K5la monoclonal antibody (diluted 1:1000 WB)	PTM Biolabs	Cat# PTM-1407RM, Lot# L020709
Rabbit anti-H4K8la monoclonal antibody (diluted 1:1000 WB)	PTM Biolab	Cat# PTM-1415RM, Lot# K121904
Rabbit anti-H4K12la monoclonal antibody (diluted 1:1000 WB)	PTM Biolab	Cat# PTM-1411RM, Lot# K122425
Rabbit anti-H4K16la monoclonal antibody (diluted 1:1000 WB)	PTM Biolab	Cat# PTM-1417RM, Lot# K120927
Rabbit anti-H3k14ac monoclonal antibody (diluted 1:2000 WB)	PTM Biolab	Cat# PTM-113RM, Lot# RM050606
Anti-L-lacytyllysine antibody conjugated agarose beads (diluted 1:1000 IP)	PTM Biolabs	Cat# PTM-1404, Lot# TAL301B01
Rabbit anti-BRPF2 polyclonal antibody (diluted 1:1000 WB)	ABclonal	Cat# A9869, Lot# 0086060101
Rabbit anti-JADE1 polyclonal antibody (diluted 1:1000 WB)	Protein-tech	Cat# 28472-1-AP, Lot# 00092496
Horseradicase-tagged Rabbit Anti-Goat IgG (H+L) (diluted 1:10000 WB)	ZSGB-BIO	Cat# ZB-2301, Lot# 232251022
Horseradicase-tagged Rabbit Anti-Goat IgG (H+L) (diluted 1:10000 WB)	ZSGB-BIO	Cat# ZB-2305, Lot# 2356807114
Alexa Fluor 647-labeled Goat anti-Rabbit IgG (H+L) (diluted 1:100 IF)	Beyotime	Cat# A0468, Lot# 090619200821
FITC-labeled Goat anti-Mouse IgG (H+L) (diluted 1:100 IF)	Beyotime	Cat# A0568, Lot# 032420200803
Reagent
DMEM, High Glucose	VivaCell	Cat# C3113-0500
RPMI 1640 With L-Glutamine	VivaCell	Cat# C3010-0500
Fetal Bovine Serum	VivaCell	Cat# C04001-500
Penicillin-Streptomycin	Thermo SCIENTIFIC	Cat# 15140122
HisPur Ni-NTA Resin	Thermo SCIENTIFIC	Cat# 88221
Fluorescent mounting medium with DAPI	ZSGB-BIO	Cat# ZLI-9557
StarScript III All-in-one RT Mix with gDNA Remover	GenStar	Cat# A230-02
2×RealStar Fast SYBR qPCR Mix	GenStar	Cat# A230-02
Acetyl coenzyme A lithium salt	SIGMA-ALDRICH	Cat# 32140-51-5
L-Lactyl coenzyme A	CHEMSOON	Cat# 1926-57-4
Sodium L-lactate	SIGMA-ALDRICH	Cat# 867-56-1
Histone H3.1 Human, Recombinant	BioLabs	Cat# M2503S
Histone H4 Human, Recombinant	BioLabs	Cat# M2504S
DMEM for SILAC	Thermo SCIENTIFIC	Cat# 88364
L-Lysine-2HCl	Thermo SCIENTIFIC	Cat# 88429
L-Arginine-2HCL	Thermo SCIENTIFIC	Cat# 88427
13C6 L-Lysine-2HCl	Thermo SCIENTIFIC	Cat# 88427
WM-3835	MedChem Express	Cat# HY-134901
Sodium oxamate	Macklin	Cat# S818460
Matrigel	Corning	Cat# 356234
Hyperactive Universal CUT&Tag Assay Kit for Illumina	Vazyme Biotech	Cat# TD903
Hyperactive pG-MNase CUT&RUN Assay Kit for PCR/Qpcr	Vazyme Biotech	Cat# HD101-01
VAHTS DNA Clean Beads	Vazyme Biotech	Cat# N411
TruePrep Index Kit V2 for Illumina	Vazyme Biotech	Cat# TD202
Primers
Primers for shRNA and sgRNA
HBO1 sgRNA	GGGTGACTCGAGCAGATCGT
HBO1 shRNA-1	CTCGTTCATCTGGTTCAGAAA
HBO1 shRNA-2	GCCTTCTTCTGAGTCTGACAT
JADE1 shRNA-1	GCCTGAGGAAGTAGTGGATTT
JADE1 shRNA-2	GCAGCGATGCTACGACAATAT
BRPF2 shRNA-1	GCCACAATGAGGAAACGGTTA
BRPF2 shRNA-2	CCCGCAGAGGTTAAATAGGAT
RT-qPCR primers
GAPDH-F	ACAACTTTGGTATCGTGGAAGG
GAPDH-R	GCCATCACGCCACAGTTTC
HBO1-F	ATTCTGGACTGAGCAAAGAACAG
HBO1-R	GTCATACTCGCTTGTCAGGTTTT
JADE1-F	AGTTGGGCTATGTGGACATCC
JADE1-R	CGTAGCATCGCTGCTCAAATTC
BRPF2-F	TCTTCCCCATGCAGTGTTAAAC
BRPF2-R	GCAAGCGCCCTTCAATTTCTAT
AQP1-F	CTGGGCATCGAGATCATCGG
AQP1-R	ATCCCACAGCCAGTGTAGTCA
LAMC2-F	GACAAACTGGTAATGGATTCCGC
LAMC2-R	TTCTCTGTGCCGGTAAAAGCC
F10-F	CGGGGAAAGTCTGTTCATCCG
F10-R	CCTCTTCGTATGAGCAGGTCT
Primers for pG-MNase CUT&RUN for PCR/qPCR
AQP1-F	ACACACTCTCTTTCATGACCTGG
AQP1-R	GAAATCTCCATGCCAACCACTTG
F10-F	CAAGTGATAAGCAGCCAGACAAC
F10-R	GTGTGGCCGAGTACTGTGTC
LAMC2-F	GGTCCTCCTTATTCACAGGTGAG
LAMC2-R	GTGCCTTCCTTTTCCTTGATCAG
SNX8-F	CCTACAACCCGCCTAGCCAC
SNX8-R	CTTGCGCCTGAGGTAGTGCA
WFDC12-F	GCAGGTAACAACACTTCCTTTCC
WFDC12-R	TGTGGCTTCCTCCAGTAGGTAT
SH3BP4-F	CACCCACAGTTAAGCCTTGAATG
SH3BP4-R	CAACAAAAGAATGGAAGACCTGGA
GAGRB3-F	CTGAGGGTGTGCCTGTATTTACT
GAGRB3-R	AATTATTGTCTCTGCCACATGGG
EPB41L4A-F	GAGGGGCACAATAGCTCTGAAG
EPB41L4A-R	AGATTGCACCTGCTCCGAAG
