# Supplementary material for: HBO1 catalyzes lysine lactylation and mediates histone H3K9la to regulate gene transcription
Source: Nat Commun. 2024 Apr 26;15:3561. doi: 10.1038/s41467-024-47900-6 (PMC11053077; doi:10.1038/s41467-024-47900-6)
Supplement: Supplementary file 10 — Source Data [file 41467_2024_47900_MOESM10_ESM.xlsx]

## Sheet: Figure 1c-d, 1f-h
Figure 1c
	anti-Flag							anti-tubuin								anti-Pan-Kla								anti-H3K14ac							anti-Pan-Kac							anti-H3
		H3 and tubulin serve as sample processing controls. All the blots were using the same samples run in parallel on separate gels.
Figure 1d
	anti-Flag						anti-tubuin							anti-Pan-Kla							anti-Pan-Kac								anti-H3
		H3 and tubulin serve as sample processing controls. All the blots were using the same samples run in parallel on separate gels.
Figure 1f
	anti-HBO1								anti-tubuin										anti-Pan-Kla								anti-H3K14ac									anti-Pan-Kac								anti-H3
		H3 and tubulin serve as sample processing controls. All the blots were using the same samples run in parallel on separate gels.
Figure 1g
	anti-HBO1									anti-tubuin									anti-Pan-Kla								anti-H3K14ac									anti-Pan-Kac									anti-H3
		H3 and tubulin serve as sample processing controls. All the blots were using the same samples run in parallel on separate gels.
Figure 1h
	anti-HBO1								anti-tubuin								anti-Pan-Kla									anti-H3K14ac										anti-Pan-Kac							anti-H3
		H3 and tubulin serve as sample processing controls. All the blots were using the same samples run in parallel on separate gels.

## Sheet: Figure 1e
Figure 1e
	Ctrl	1.03766	0.988514	0.974905
	HBO1-sh1	0.153893	0.178006	0.145592
	HBO1-sh2	0.353553	0.34151	0.281265

## Sheet: Figure 2a-f
Figure 2a
	anti-Pan-Kla								anti-H3
		H3 serves as sample processing control. All the blots were using the same samples run in parallel on separate gels.
Figure 2b
	anti-H3K14ac								anti-Pan-Kac								anti-H3
		H3 serves as sample processing control. All the blots were using the same samples run in parallel on separate gels.
Figure 2c
	anti-Pan-Kla (H3)									anti-H3						anti-Pan-Kla (H4)									anti-H4
		H3 and H4 serve as sample processing controls. All the blots were using the same samples run in parallel on separate gels.
Figure 2d
	anti-H3K14ac										anti-Pan-Kac (H3)								anti-H3						anti-Pan-Kac (H4)									anti-H4
		H3 and H4 serve as sample processing controls. All the blots were using the same samples run in parallel on separate gels.
Figure 2e
	anti-Pan-Kla							anti-His								anti-H3
		H3 serve as sample processing controls. All the blots were using the same samples run in parallel on separate gels.
Figure 2f
	anti-Pan-Kla								anti-His							anti-H3
		H3 serve as sample processing controls. All the blots were using the same samples run in parallel on separate gels.

## Sheet: Figure 4
Figure 4a
	anti-H3K9la							anti-H3K14la							anti-H3K18la						anti-H4K5la							anti-H4k8la						anti-H4K12la								anti-H4K16la
		H3 serves as sample processing control. All the blots were using the same samples run in parallel on separate gels.
Figure 4b
	anti-H3K9la						anti-H3K14la						anti-H3K18la						anti-H4K5la						anti-H4k8la							anti-H4K12la						anti-H4K16la						anti-H3
		H3 serves as sample processing control. All the blots were using the same samples run in parallel on separate gels.
Figure 4c
	anti-H3K9la							anti-H3K14la						anti-H3K18la							anti-H4K5la							anti-H4k8la						anti-H4K12la							anti-H4K16la								anti-H3
		H3 serves as sample processing control. All the blots were using the same samples run in parallel on separate gels.
Figure 4d
	anti-HBO1							anti-Flag								anti-tubulin								anti-H3K9la							anti-H3K14la								anti-H3K18la							anti-H4K5la
	anti-H4K12la									anti-H4K16la								anti-Pan-Kla							anti-H3K14ac								anti-Pan-Kac							anti-H3
		H3 and tubulin serve as sample processing controls. All the blots were using the same samples run in parallel on separate gels.
Figure 4e
	anti-HBO1						anti-tubulin									anti-H3K9la								anti-H3K14la								anti-H3K18la									anti-H4K5la
	anti-H4K8la								anti-H4K12la									anti-H4K16la									anti-Pan-Kla									anti-H3K14ac								anti-Pan-Kac
		H3 and tubulin serve as sample processing controls. All the blots were using the same samples run in parallel on separate gels.
Figure 4f
	anti-HBO1								anti-tubulin							anti-H3K9la							anti-H3K14la						anti-H3K18la						anti-H4K5la							anti-H4K8la						anti-H4K12la
	anti-H4K16la							anti-Pan-Kla							anti-H3K14ac								anti-Pan-Kac							anti-H3
		H3 and tubulin serve as sample processing controls. All the blots were using the same samples run in parallel on separate gels.
Figure 4g
	anti-HBO1						anti-tubulin								anti-H3K9la								anti-H3K14la							anti-H3K18la								anti-H4K5la							anti-H4K8la
	anti-H4K12la								anti-H4K16la							anti-Pan-Kla							anti-H3K14ac							anti-Pan-Kac							anti-H3
		H3 and tubulin serve as sample processing controls. All the blots were using the same samples run in parallel on separate gels.
[truncated: 1 more columns]

## Sheet: Figure 5
Figure 5a
	anti-JADE1							anti-tubuin							anti-H3K9la						anti-Pan-Kla							anti-H3K14ac							anti-Pan-Kac							anti-H3
		H3 and tubulin serve as sample processing controls. All the blots were using the same samples run in parallel on separate gels.
Figure 5b
	anti-Flag							anti-tubuin								anti-H3K9la							anti-Pan-Kla						anti-H3K14ac								anti-Pan-Kac							anti-H3
		H3 and tubulin serve as sample processing controls. All the blots were using the same samples run in parallel on separate gels.
Figure 5c
	anti-BRPF2							anti-tubuin								anti-H3K9la									anti-Pan-Kla						anti-H3K14ac							anti-Pan-Kac								anti-H3
		H3 and tubulin serve as sample processing controls. All the blots were using the same samples run in parallel on separate gels.
Figure 5d
	anti-H3K9la								anti-Pan-Kla									anti-H3
		H3 serves as sample processing control. All the blots were using the same samples run in parallel on separate gels.
Figure 5e
	anti-H3K14ac								anti-Pan-Kac								anti-H3
		H3 serves as sample processing control. All the blots were using the same samples run in parallel on separate gels.
Figure 5f
	anti-H3K9la							anti-Pan-Kla							anti-H3
		H3 serves as sample processing control. All the blots were using the same samples run in parallel on separate gels.
Figure 5g
	anti-H3K14ac							anti-Pan-Kac							anti-H3
		H3 serves as sample processing control. All the blots were using the same samples run in parallel on separate gels.

## Sheet: Figure 6g-j, 6l
Figure 6g
		WT			KO
	AQP1	1.04972	0.965936	0.986233	0.73884	0.723635	0.694157
	LAMC2	1.1434	1.08925	0.802923	0.479632	0.438303	0.456916
	F10	0.952638	1.07177	0.97942	0.565135	0.530957	0.597358
Figure 6h
		WT			KO
	AQP1	0.827406	1.05458	1.14605	0.130308	0.151774	0.092142
	LAMC2	0.810378	1.09936	1.12246	0.670511	0.733736	0.759611
	F10	0.997692	1.01866	0.983957	0.357661	0.375443	0.292532
Figure 6i
	WT	125	109	185
	HBO1-KO	38	52	36
Figure 6j
	WT	102	98	102
	HBO1-KO	10	9	12
Figure 6l
	HBO1 (IHC scores)				H3K9la (IHC scores)
	Normal	Cancer			Normal	Cancer
	0	2			0	0
	0	3			0	0
	1	1			0	0
	1	1			0	0
	1	1			0	0
	2	3			0	0
	8	1			0	0
	2	2			0	0
	2	6			1	0
	8	8			1	0
	3	8			1	0
	12	8			2	0
	1	8			2	0
	6	9			8	0
	12	12			6	0
	8	12			6	0
	0	12			0	0
	0	12			0	0
	0	0			0	2
	1	1			0	1
	1	1			0	1
	2	2			0	1
	2	3			0	1
	2	4			0	1
	2	4			0	2
	2	4			0	3
	2	4			0	2
	2	1			0	2
	2	1			0	1
	2	3			0	1
	3	8			0	1
	3	8			0	2
	3	8			0	2
	3	8			0	2
	3	8			0	3
	3	8			0	2
	3	6			0	1
	3	6			0	1
	3	12			0	1
	3	12			0	4
	3	12			0	2
	2	12			1	4
	1	12			2	1
	3	12			2	1
	3	9			2	2
	3	12			2	3
	3	0			4	6
	3	3			4	4
	3	4			6	4
	3	2			6	2
	3	2			6	8
	3	8			3	8
		8				6
		8				8
		12				8
		12				8
		12				8
		12				8
		12				4
		16				6
		16				6
		4				9
		4				12
		4				9
		8				3
		8				12
		12				12
		12				6
		12				12
		12				12
		12				9
		12				9
		12				9
		12				9
		12				9
		12				12
		12				12
		12				12
		12				12
		12				12
		12				6
		12				12
		16				9
		16				12

## Sheet: Supplementary Figure 2
Supplementary figure 2a
	anti-HBO1								anti-tubulin						anti-Pan-Kla							anti-H3K14ac						anti-Pan-Kac							anti-H3
		H3 and tubulin serve as sample processing controls. All the blots were using the same samples run in parallel on separate gels.
Supplementary figure 2b
	anti-Flag								anti-tubulin									anti-Pan-Kla							anti-H3K14ac								anti-Pan-Kac									anti-H3
		H3 and tubulin serve as sample processing controls. All the blots were using the same samples run in parallel on separate gels.
Supplementary figure 2c
	anti-HBO1								anti-tubulin						anti-Pan-Kla						anti-H3K14ac							anti-Pan-Kac						anti-H3
		H3 and tubulin serve as sample processing controls. All the blots were using the same samples run in parallel on separate gels.
Supplementary figure 2d
	anti-tubulin									anti-HBO1								anti-tubulin							anti-HBO1
	anti-tubulin									anti-HBO1									anti-tubulin							anti-HBO1
	anti-tubulin						anti-HBO1
		Tubulin serve as sample processing controls. All the blots were using the same samples run in parallel on separate gels.

## Sheet: Supplementary Figure 3
Supplementary figure 3a
	anti-Flag
								The results of supplementary figure 3a, supplementary figure 8c and 8d come from the same nitrocellulose filter menbrane with different exposure times.
Supplementary figure 3b
	anti-His
Supplementary figure 3c
	anti-Pan-Kla								anti-H3
		H3 serves as sample processing control. All the blots were using the same samples run in parallel on separate gels.
Supplementary figure 3d
		anti-H3K14ac							anti-Pan-Kac									anti-H3
		H3 serves as sample processing control. All the blots were using the same samples run in parallel on separate gels.

## Sheet: Supplementary Figure 4
Supplementary figure 4a
	anti-Kla								Commasiae
		Commasiae serve as sample processing controls. All the date were using the same samples run in parallel on separate gels.
Supplementary figure 4b
	anti-Kla								Commasiae
		Commasiae serve as sample processing controls. All the date were using the same samples run in parallel on separate gels.
Supplementary figure 4c
	anti-Kla								Commasiae
		Commasiae serve as sample processing controls. All the date were using the same samples run in parallel on separate gels.
Supplementary figure 4d
	anti-Kla										Commasiae
		Commasiae serve as sample processing controls. All the date were using the same samples run in parallel on separate gels.

## Sheet: Supplementary Figure 7a-c
Supplementary figure 7a
	anti-HBO1								anti-tubulin								anti-H3K9la						anti-Pan-Kla								anti-H3
		H3 and tubulin serve as sample processing controls. All the blots were using the same samples run in parallel on separate gels.
Supplementary figure 7b
	anti-HBO1								anti-tubulin							anti-H3K9la							anti-Pan-Kla							anti-H3
		H3 and tubulin serve as sample processing controls. All the blots were using the same samples run in parallel on separate gels.
Supplementary figure 7c
	anti-H3K9la						anti-H3						anti-H3K9la								anti-H3						anti-H3K9la							anti-H3
	anti-H3K9la								anti-H3						anti-H3K9la								anti-H3							anti-H3K9la						anti-H3
	anti-H3K9la								anti-H3							anti-H3K9la							anti-H3
		H3 serve as sample processing controls. All the blots were using the same samples run in parallel on separate gels.

[truncated: 7 more sheets: Supplementary Figure 8a-b, Supplementary Figure 8c-d, Supplementary Figure 9c, Supplementary Figure 10a,d, Supplementary Figure 10b-c, e-f, Supplementary Figure 11a, Supplementary Figure 11b-t]
